# Supplementary material for: Transcriptome Profiling of the Pineapple under Low Temperature to Facilitate Its Breeding for Cold Tolerance
Source: PLoS One. 2016 Sep 22;11(9):e0163315. doi: 10.1371/journal.pone.0163315 (PMC5033252; doi:10.1371/journal.pone.0163315)
Supplement: S1 Table — (XLSX) [file pone.0163315.s005.xlsx]

## Sheet: Sheet1
Library_Name	Clean_Read_Count	Sequencing_Strategy
Cold_1	13503609	SE51
Control_1	11782281	SE51
Cold_2	12190740	SE51
Control_2	13019918	SE51
Cold_3a	12954957	SE51
Control_3a	10931973	SE51
Cold_3b	11680803	SE51
Control_3b	13880382	SE51
Pool	76096690	PE101
