# Supplementary material for: Transcriptome Profiling of the Pineapple under Low Temperature to Facilitate Its Breeding for Cold Tolerance
Source: PLoS One. 2016 Sep 22;11(9):e0163315. doi: 10.1371/journal.pone.0163315 (PMC5033252; doi:10.1371/journal.pone.0163315)
Supplement: S2 Table — (XLSX) [file pone.0163315.s006.xlsx]

## Sheet: Primers
Gene ID	Upstream Primer	Upstream Primer
comp224521_c0	CCATCTTATTATTTCCTTTC	AAAAACATCATCACCATT
comp50390_c0	CCAATCGCGTTTTCTCCTAA	TCGGTAAATCATGTTGTAGTTCG
comp59126_c0	GTCACCTGTAGACTTCCGTT	TGGCTACTTGACTCCGCATC
comp59755_c0	ACTAGGCCCCAAAAACAAGG	CATTTTGGTTGACATCATGCTT
comp61647_c1	ATACATTTACGCTCGTGCTG	ATACATTTACGCTCGTGCTG
comp62504_c1	TGGTTTCCACGGACTTCATT	TGTAGCCCCATTCATTGTCA
comp67970_c4	GAGCACAAACAACAATACA	TCATCTCATCTCTTCTCCTCAGA
comp68654_c0	GGCACAATCTGTGACCAAAA	ATTTACGCTCGTGCTGAGGT
comp68654_c2	TGCACTCTCTGACGCAATCT	CGTTTGTGCAGGTTGGACTT
comp69549_c0	GGGGGATGGGTATCTTTGAT	AGCAAGGCAAAAAGGCACTA
comp72670_c0	ATCGTCCCCTCATCCTGGTA	ATCGTCCCCTCATCCTGGTA
comp79015_c0	GAATGTGACGATGGTAGGGA	GAATGTGACGATGGTAGGGA
