# Supplementary material for: Transcriptome Profiling of the Pineapple under Low Temperature to Facilitate Its Breeding for Cold Tolerance
Source: PLoS One. 2016 Sep 22;11(9):e0163315. doi: 10.1371/journal.pone.0163315 (PMC5033252; doi:10.1371/journal.pone.0163315)
Supplement: S3 Table — (XLSX) [file pone.0163315.s007.xlsx]

## Sheet: Sheet1
pineappleID	shared name	TF famlily	TF Flag	brief name	IsSingleNode	name
comp64125_c1,comp64819_c1	3702.AT5G05600.1			AT5G05600.1	FALSE	3702.AT5G05600.1
comp72611_c0	3702.AT5G42800.1			DFR, TT3, M318	FALSE	3702.AT5G42800.1
comp72589_c0	3702.AT2G46600.1			AT2G46600.1	FALSE	3702.AT2G46600.1
comp63068_c2	3702.AT1G73805.1			AT1G73805.1	FALSE	3702.AT1G73805.1
comp61800_c0	3702.AT2G17040.1	NAC	TF	NAC036	FALSE	3702.AT2G17040.1
comp126555_c0,comp62349_c1	3702.AT3G23240.1	ERF	TF	ERF1	FALSE	3702.AT3G23240.1
comp59835_c0	3702.AT3G51030.1			ATTRX1, ATTRX H1, TRX1	FALSE	3702.AT3G51030.1
comp63698_c0,comp63698_c1	3702.AT1G11600.1			CYP77B1	FALSE	3702.AT1G11600.1
comp63960_c0	3702.AT5G04660.1			CYP77A4	FALSE	3702.AT5G04660.1
comp69602_c0	3702.AT4G29940.1	HB-PHD	TF	PRHA	FALSE	3702.AT4G29940.1
comp64418_c0	3702.AT3G22600.1			AT3G22600.1	FALSE	3702.AT3G22600.1
comp62894_c1	3702.AT5G08450.1			AT5G08450.1	FALSE	3702.AT5G08450.1
comp49039_c0,comp64451_c0	3702.AT1G74950.1			JAZ2, TIFY10B	FALSE	3702.AT1G74950.1
comp70562_c5	3702.AT2G46510.1	bHLH	TF	AIB	FALSE	3702.AT2G46510.1
comp72609_c0,comp72609_c0	3702.AT3G17860.1			JAZ3, JAI3, TIFY6B	FALSE	3702.AT3G17860.1
comp70087_c2,comp70087_c2	3702.AT3G22400.1			LOX5	FALSE	3702.AT3G22400.1
comp72565_c0	3702.AT4G17090.1			CT-BMY, BAM3, BMY8	FALSE	3702.AT4G17090.1
comp63531_c0	3702.AT5G16630.1			ATRAD4, RAD4	FALSE	3702.AT5G16630.1
comp69220_c0	3702.AT3G57300.2			INO80	FALSE	3702.AT3G57300.2
comp69845_c0	3702.AT1G78570.1			RHM1, ROL1, ATRHM1	FALSE	3702.AT1G78570.1
comp71463_c0,comp71463_c0	3702.AT3G12810.1			PIE1, SRCAP, chr13	FALSE	3702.AT3G12810.1
comp62389_c0	3702.AT1G65690.1			AT1G65690.1	FALSE	3702.AT1G65690.1
comp59009_c0,comp70731_c0,comp70731_c0,comp70731_c0,comp70731_c0	3702.AT3G28040.1			AT3G28040.1	FALSE	3702.AT3G28040.1
comp71937_c0,comp71937_c0,comp71937_c0	3702.AT3G28030.1			UVH3, UVR1	FALSE	3702.AT3G28030.1
comp65002_c0	3702.AT5G28540.1			BIP1	FALSE	3702.AT5G28540.1
comp65002_c1	3702.AT5G42020.1			BIP, BIP2	FALSE	3702.AT5G42020.1
comp70123_c0,comp70123_c0	3702.AT3G45830.1			AT3G45830.1	FALSE	3702.AT3G45830.1
comp58942_c2	3702.AT1G17420.1			LOX3	FALSE	3702.AT1G17420.1
comp65892_c0	3702.AT1G19180.1			JAZ1, TIFY10A	FALSE	3702.AT1G19180.1
comp69979_c4	3702.AT1G27730.1	C2H2	TF	ZAT10	FALSE	3702.AT1G27730.1
comp56379_c0,comp71628_c2	3702.AT1G28480.1			GRX480, roxy19	FALSE	3702.AT1G28480.1
comp58586_c0	3702.AT1G35140.1			PHI-1, EXL7	FALSE	3702.AT1G35140.1
comp64541_c0	3702.AT1G76600.1			AT1G76600.1	FALSE	3702.AT1G76600.1
comp38441_c0,comp64456_c0	3702.AT1G76650.1			CML38	FALSE	3702.AT1G76650.1
comp67780_c0	3702.AT1G80840.1	WRKY	TF	WRKY40	FALSE	3702.AT1G80840.1
comp57152_c0	3702.AT1G80920.1			J8	FALSE	3702.AT1G80920.1
comp62053_c0	3702.AT3G29360.1			AT3G29360.1	FALSE	3702.AT3G29360.1
comp65370_c1	3702.AT2G23810.1			TET8	FALSE	3702.AT2G23810.1
comp66261_c1,comp66261_c1	3702.AT5G47690.3			AT5G47690.3	FALSE	3702.AT5G47690.3
comp59956_c0	3702.AT2G30360.1			CIPK11, PKS5, SIP4, SNRK3.22	FALSE	3702.AT2G30360.1
comp69117_c0	3702.AT2G31880.1			SOBIR1, EVR	FALSE	3702.AT2G31880.1
comp59529_c0	3702.AT2G35980.1			YLS9, NHL10, ATNHL10	FALSE	3702.AT2G35980.1
comp66004_c0	3702.AT2G40000.1			HSPRO2, ATHSPRO2	FALSE	3702.AT2G40000.1
comp62959_c2	3702.AT2G41640.1			AT2G41640.1	FALSE	3702.AT2G41640.1
comp63258_c0,comp63760_c1	3702.AT2G42620.1			MAX2, ORE9, PPS	FALSE	3702.AT2G42620.1
comp64343_c5	3702.AT2G44840.1	ERF	TF	ERF13	FALSE	3702.AT2G44840.1
comp39221_c0	3702.AT3G13310.1			AT3G13310.1	FALSE	3702.AT3G13310.1
comp46045_c0	3702.AT3G20770.1	EIL	TF	EIN3	FALSE	3702.AT3G20770.1
comp58680_c0,comp58680_c1,comp63845_c0	3702.AT4G25810.1			XTR6, XTH23	FALSE	3702.AT4G25810.1
comp71280_c0,comp71280_c0,comp71280_c0	3702.AT4G35740.1			RecQl3, ATRECQ3	FALSE	3702.AT4G35740.1
comp38726_c0	3702.AT4G27450.1			AT4G27450.1	FALSE	3702.AT4G27450.1
comp55915_c0	3702.AT5G03280.1	EIL	TF	EIN2	FALSE	3702.AT5G03280.1
comp44418_c0	3702.AT5G49480.1			ATCP1, CP1	FALSE	3702.AT5G49480.1
comp70630_c0	3702.AT4G37260.1	MYB	TF	MYB73	FALSE	3702.AT4G37260.1
comp69759_c4	3702.AT5G23950.1			AT5G23950.1	FALSE	3702.AT5G23950.1
comp69537_c0	3702.AT1G11260.1			STP1, ATSTP1	FALSE	3702.AT1G11260.1
comp69039_c0	3702.AT1G80440.1			AT1G80440.1	FALSE	3702.AT1G80440.1
comp66826_c3	3702.AT2G17880.1			AT2G17880.1	FALSE	3702.AT2G17880.1
comp61961_c0	3702.AT2G18700.1			ATTPS11, TPS11, ATTPSB	FALSE	3702.AT2G18700.1
comp55056_c0,comp61523_c0,comp62221_c0	3702.AT3G07350.1			AT3G07350.1	FALSE	3702.AT3G07350.1
comp44825_c0,comp64202_c0	3702.AT3G48360.1			BT2, ATBT2	FALSE	3702.AT3G48360.1
comp57231_c0	3702.AT5G60680.1			AT5G60680.1	FALSE	3702.AT5G60680.1
comp70087_c6	3702.AT1G55020.1			LOX1, ATLOX1	FALSE	3702.AT1G55020.1
comp61759_c0,comp61759_c0,comp61759_c0	3702.AT1G74360.1			AT1G74360.1	FALSE	3702.AT1G74360.1
comp69544_c4,comp69964_c1	3702.AT3G13750.1			BGAL1	FALSE	3702.AT3G13750.1
comp70184_c0	3702.AT3G45140.1			LOX2, ATLOX2	FALSE	3702.AT3G45140.1
comp62714_c1	3702.AT3G47090.1			AT3G47090.1	FALSE	3702.AT3G47090.1
comp60049_c2,comp60049_c2,comp60049_c2,comp62714_c0	3702.AT3G47570.1			AT3G47570.1	FALSE	3702.AT3G47570.1
comp52884_c0,comp56215_c0,comp59623_c0	3702.AT4G25000.1			ATAMY1, AMY1	FALSE	3702.AT4G25000.1
comp71271_c1	3702.AT4G39400.1			BRI1, CBB2, DWF2, BIN1, ATBRI1	FALSE	3702.AT4G39400.1
comp58680_c2	3702.AT5G57560.1			TCH4, XTH22	FALSE	3702.AT5G57560.1
comp72084_c1	3702.AT1G65440.1			GTB1	FALSE	3702.AT1G65440.1
comp72242_c1,comp72242_c1	3702.AT3G48190.1			ATM, ATATM	FALSE	3702.AT3G48190.1
comp59956_c1,comp61930_c1	3702.AT4G18700.1			CIPK12, SnRK3.9, ATWL4, WL4	FALSE	3702.AT4G18700.1
comp64681_c0	3702.AT2G38620.2			CDKB1;2	FALSE	3702.AT2G38620.2
comp72013_c0,comp72013_c0,comp72013_c0	3702.AT1G77300.1			EFS, SDG8, CCR1, ASHH2, LAZ2	FALSE	3702.AT1G77300.1
comp60891_c0	3702.AT1G05575.1			AT1G05575.1	FALSE	3702.AT1G05575.1
comp61217_c0	3702.AT2G26560.1			PLP2, PLA IIA, PLA2A	FALSE	3702.AT2G26560.1
comp58736_c0,comp58736_c1	3702.AT2G33580.1			AT2G33580.1	FALSE	3702.AT2G33580.1
comp67134_c0	3702.AT2G35930.1			PUB23	FALSE	3702.AT2G35930.1
comp71404_c1,comp71404_c1	3702.AT2G39650.1			AT2G39650.1	FALSE	3702.AT2G39650.1
comp48338_c0	3702.AT4G20780.1			CML42	FALSE	3702.AT4G20780.1
comp60309_c0	3702.AT4G33050.2			EDA39	FALSE	3702.AT4G33050.2
comp61939_c0,comp62382_c1	3702.AT4G34410.1	ERF	TF	RRTF1	FALSE	3702.AT4G34410.1
comp73631_c0,comp98678_c0	3702.AT5G39670.1			AT5G39670.1	FALSE	3702.AT5G39670.1
comp70140_c5,comp70140_c5	3702.AT5G47070.1			AT5G47070.1	FALSE	3702.AT5G47070.1
comp70662_c5	3702.AT5G58430.1			ATEXO70B1, EXO70B1	FALSE	3702.AT5G58430.1
comp71832_c0,comp71832_c0,comp71832_c0,comp71832_c0	3702.AT2G03150.1			emb1579	FALSE	3702.AT2G03150.1
comp68296_c0	3702.AT3G54670.3			TTN8	FALSE	3702.AT3G54670.3
comp71289_c0,comp71289_c0,comp71289_c0	3702.AT5G23720.1			PHS1	FALSE	3702.AT5G23720.1
comp68279_c2,comp68279_c2	3702.AT1G62330.1			AT1G62330.1	FALSE	3702.AT1G62330.1
comp68382_c0	3702.AT3G51160.1			MUR1, MUR_1, GMD2	FALSE	3702.AT3G51160.1
comp69873_c0	3702.AT4G08950.1			EXO	FALSE	3702.AT4G08950.1
comp68260_c0	3702.AT5G15490.1			AT5G15490.1	FALSE	3702.AT5G15490.1
comp38238_c0	3702.AT1G08570.1			ACHT4	FALSE	3702.AT1G08570.1
comp57521_c1	3702.AT1G56300.1			AT1G56300.1	FALSE	3702.AT1G56300.1
comp85779_c0	3702.AT2G47870.1			AT2G47870.1	FALSE	3702.AT2G47870.1
comp70087_c4	3702.AT4G30960.1			CIPK6, SIP3, SNRK3.14, ATCIPK6	FALSE	3702.AT4G30960.1
comp60784_c0,comp60784_c0	3702.ATCG01010.1			NDHF	FALSE	3702.ATCG01010.1
comp61785_c0	3702.AT3G60050.1			AT3G60050.1	FALSE	3702.AT3G60050.1
comp72145_c0	3702.AT5G18670.1			BMY3, BAM9	FALSE	3702.AT5G18670.1
comp61046_c0,comp61046_c0,comp61046_c0,comp61046_c0,comp61046_c0,comp61046_c0,comp61046_c0	3702.AT1G16480.1			AT1G16480.1	FALSE	3702.AT1G16480.1
comp48118_c2,comp63385_c0	3702.AT5G39660.1	Dof	TF	CDF2	FALSE	3702.AT5G39660.1
comp55011_c1,comp55011_c1	3702.AT2G35030.1			AT2G35030.1	FALSE	3702.AT2G35030.1
comp55927_c0	3702.ATCG00490.1			RBCL	FALSE	3702.ATCG00490.1
comp171961_c0,comp171961_c0,comp171961_c0,comp171961_c0	3702.AT3G49170.1			EMB2261	FALSE	3702.AT3G49170.1
comp67370_c0,comp67370_c0,comp67370_c0	3702.AT3G62890.1			AT3G62890.1	FALSE	3702.AT3G62890.1
comp67738_c0,comp67738_c0,comp67738_c0,comp67738_c0	3702.AT3G48810.1			AT3G48810.1	FALSE	3702.AT3G48810.1
comp48327_c0,comp48327_c0,comp48327_c0,comp48327_c0,comp48327_c0	3702.AT5G55740.1			CRR21	FALSE	3702.AT5G55740.1
comp71515_c0	3702.AT3G63370.1			OTP86	FALSE	3702.AT3G63370.1
comp60947_c0,comp60947_c0,comp60947_c0,comp60947_c0	3702.AT4G01030.1			AT4G01030.1	FALSE	3702.AT4G01030.1
comp70062_c0,comp70062_c0,comp70062_c0,comp70062_c0	3702.AT4G02750.1			AT4G02750.1	FALSE	3702.AT4G02750.1
comp65390_c1	3702.AT3G02380.1	CO-like	TF	COL2	FALSE	3702.AT3G02380.1
comp70318_c0,comp70318_c0	3702.AT1G18485.1			AT1G18485.1	FALSE	3702.AT1G18485.1
comp71376_c0,comp71376_c0,comp71376_c0,comp71376_c0,comp71376_c0	3702.AT5G61990.1			AT5G61990.1	FALSE	3702.AT5G61990.1
comp59204_c0,comp59204_c0	3702.AT1G62680.1			AT1G62680.1	FALSE	3702.AT1G62680.1
comp58109_c0	3702.AT1G05870.1			AT1G05870.1	FALSE	3702.AT1G05870.1
comp58217_c1	3702.ATCG00720.1			PETB	FALSE	3702.ATCG00720.1
comp62266_c0,comp62266_c0,comp62266_c0,comp62266_c0	3702.AT1G09900.1			AT1G09900.1	FALSE	3702.AT1G09900.1
comp53804_c0	3702.ATMG01360.1			COX1	FALSE	3702.ATMG01360.1
comp71339_c0	3702.AT1G30610.1			EMB88, EMB2279	FALSE	3702.AT1G30610.1
comp68323_c3	3702.AT2G27830.1			AT2G27830.1	FALSE	3702.AT2G27830.1
comp63385_c1	3702.AT5G62430.1	Dof	TF	CDF1	FALSE	3702.AT5G62430.1
comp71300_c0,comp71300_c2,comp71300_c3	3702.AT2G30520.1			RPT2	FALSE	3702.AT2G30520.1
comp57324_c0,comp57324_c0,comp57324_c0,comp57324_c0,comp57324_c0,comp61151_c0	3702.AT1G15510.1			ATECB2, ECB2, VAC1	FALSE	3702.AT1G15510.1
comp60630_c0	3702.AT1G28690.1			AT1G28690.1	FALSE	3702.AT1G28690.1
comp68542_c0	3702.AT5G13770.1			AT5G13770.1	FALSE	3702.AT5G13770.1
comp69692_c0	3702.AT5G17300.1	MYB_related	TF	RVE1	FALSE	3702.AT5G17300.1
comp71970_c0,comp71970_c0,comp71970_c0,comp71970_c0	3702.AT5G59900.1			AT5G59900.1	FALSE	3702.AT5G59900.1
comp60269_c0	3702.ATCG01100.1			NDHA	FALSE	3702.ATCG01100.1
comp68818_c0	3702.AT5G64840.1			GCN5, ATGCN5	FALSE	3702.AT5G64840.1
comp56463_c1,comp56463_c1,comp56463_c1,comp56463_c1,comp56463_c1,comp56463_c1	3702.AT5G55840.1			AT5G55840.1	FALSE	3702.AT5G55840.1
comp53919_c1	3702.ATCG00350.1			PSAA	FALSE	3702.ATCG00350.1
comp51841_c0	3702.ATMG00270.1			NAD6	FALSE	3702.ATMG00270.1
comp69858_c0	3702.AT1G11900.1			AT1G11900.1	FALSE	3702.AT1G11900.1
comp38001_c0	3702.AT1G73400.1			AT1G73400.1	FALSE	3702.AT1G73400.1
comp68569_c1,comp68569_c1,comp68569_c1,comp68569_c1,comp68569_c1,comp68569_c1,comp68569_c1,comp68569_c1	3702.AT1G74580.1			AT1G74580.1	FALSE	3702.AT1G74580.1
comp51556_c0	3702.ATCG00280.1			PSBC	FALSE	3702.ATCG00280.1
comp66524_c0	3702.AT2G41250.1			AT2G41250.1	FALSE	3702.AT2G41250.1
comp71621_c0,comp71621_c0,comp71621_c0,comp71621_c0,comp71621_c0	3702.AT4G13650.1			AT4G13650.1	FALSE	3702.AT4G13650.1
comp48360_c0	3702.AT3G21770.1			AT3G21770.1	FALSE	3702.AT3G21770.1
comp71509_c0,comp71509_c0	3702.AT5G26751.1			ATSK11, SK 11	FALSE	3702.AT5G26751.1
comp61828_c0	3702.ATMG01190.1			ATP1	FALSE	3702.ATMG01190.1
comp44590_c0	3702.AT1G17710.1			AT1G17710.1	FALSE	3702.AT1G17710.1
comp69834_c0	3702.AT4G25980.1			AT4G25980.1	FALSE	3702.AT4G25980.1
comp47650_c0,comp64823_c0	3702.AT5G56550.1			OXS3, ATOXS3	FALSE	3702.AT5G56550.1
comp187677_c0	3702.AT2G13620.1			ATCHX15, CHX15	FALSE	3702.AT2G13620.1
comp69875_c1	3702.AT3G05030.1			NHX2, ATNHX2	FALSE	3702.AT3G05030.1
comp66186_c0	3702.AT5G45670.1			AT5G45670.1	FALSE	3702.AT5G45670.1
comp56519_c0,comp64399_c0	3702.AT4G02440.1			EID1	FALSE	3702.AT4G02440.1
comp70220_c0,comp70220_c0	3702.AT3G17205.1			UPL6	FALSE	3702.AT3G17205.1
comp48305_c0	3702.AT3G20340.1			AT3G20340.1	FALSE	3702.AT3G20340.1
comp72089_c3,comp72089_c9	3702.AT1G11545.1			XTH8	FALSE	3702.AT1G11545.1
comp69861_c0	3702.AT4G12730.1			FLA2	FALSE	3702.AT4G12730.1
comp71328_c2	3702.AT1G64660.1			ATMGL, MGL	FALSE	3702.AT1G64660.1
comp65654_c0	3702.AT5G11420.1			AT5G11420.1	FALSE	3702.AT5G11420.1
comp48820_c0,comp48820_c0	3702.AT5G44130.1			FLA13	FALSE	3702.AT5G44130.1
comp57891_c0	3702.AT2G41380.1			AT2G41380.1	FALSE	3702.AT2G41380.1
comp69225_c0	3702.AT1G18250.2			ATLP-1	FALSE	3702.AT1G18250.2
comp47039_c0,comp61326_c0	3702.AT2G28790.1			AT2G28790.1	FALSE	3702.AT2G28790.1
comp66258_c0	3702.AT2G34500.1			CYP710A1	FALSE	3702.AT2G34500.1
comp67244_c0	3702.AT3G30180.1			CYP85A2, BR6OX2	FALSE	3702.AT3G30180.1
comp68207_c0	3702.AT4G33150.1			AT4G33150.1	FALSE	3702.AT4G33150.1
comp70830_c1	3702.AT5G23190.1			CYP86B1	FALSE	3702.AT5G23190.1
comp67689_c0	3702.AT5G66230.2				FALSE	3702.AT5G66230.2
comp68642_c0,comp75088_c0	3702.AT5G05340.1			AT5G05340.1	FALSE	3702.AT5G05340.1
comp66825_c0	3702.AT1G12110.1			NRT1.1, CHL1-1, NRT1, B-1, ATNRT1, CHL1	FALSE	3702.AT1G12110.1
comp63140_c0,comp67228_c0	3702.AT1G05260.1			RCI3, RCI3A	FALSE	3702.AT1G05260.1
comp61126_c0	3702.AT1G07150.1			MAPKKK13	FALSE	3702.AT1G07150.1
comp55454_c0	3702.AT1G14920.1	GRAS	TF	RGA2	FALSE	3702.AT1G14920.1
comp65105_c0,comp65105_c0,comp65105_c1	3702.AT1G50420.1	GRAS	TF	SCL3	FALSE	3702.AT1G50420.1
comp71909_c0	3702.AT4G06744.1			AT4G06744.1	FALSE	3702.AT4G06744.1
comp63522_c0	3702.AT3G11430.1			ATGPAT5, GPAT5	FALSE	3702.AT3G11430.1
comp66932_c0	3702.AT1G71695.1			AT1G71695.1	FALSE	3702.AT1G71695.1
comp60154_c0	3702.AT2G42840.1			PDF1	FALSE	3702.AT2G42840.1
comp58592_c1	3702.AT4G18970.2			AT4G18970.2	FALSE	3702.AT4G18970.2
comp55300_c1	3702.AT3G10340.1			PAL4	FALSE	3702.AT3G10340.1
comp49787_c1	3702.AT3G53260.1			PAL2, ATPAL2	FALSE	3702.AT3G53260.1
comp48695_c1	3702.AT1G58420.1			AT1G58420.1	FALSE	3702.AT1G58420.1
comp70490_c8	3702.AT4G08170.2			AT4G08170.2	FALSE	3702.AT4G08170.2
comp59954_c1	3702.AT5G01410.1			PDX1, ATPDX1.3, RSR4, PDX1.3, ATPDX1	FALSE	3702.AT5G01410.1
comp39206_c0	3702.AT5G16250.1			AT5G16250.1	FALSE	3702.AT5G16250.1
comp71926_c3	3702.AT2G47180.1			AtGolS1, GolS1	FALSE	3702.AT2G47180.1
comp56446_c0	3702.AT1G20160.1			ATSBT5.2	FALSE	3702.AT1G20160.1
comp66132_c1	3702.AT5G47430.1			AT5G47430.1	FALSE	3702.AT5G47430.1
comp72166_c0,comp72166_c0	3702.AT1G01320.1			RGA2	FALSE	3702.AT1G01320.1
comp106850_c0,comp106850_c0,comp106850_c0,comp106850_c0	3702.AT2G07715.1			AT2G07715.1	FALSE	3702.AT2G07715.1
comp71888_c0	3702.AT1G42550.1			PMI1	FALSE	3702.AT1G42550.1
comp68932_c0	3702.AT1G20330.1			SMT2, CVP1, FRL1	FALSE	3702.AT1G20330.1
comp50076_c1	3702.AT1G50010.1			TUA2	FALSE	3702.AT1G50010.1
comp48637_c0	3702.AT1G77760.1			NIA1, GNR1, NR1	FALSE	3702.AT1G77760.1
comp69379_c0	3702.AT1G66840.1			PMI2, WEB2	FALSE	3702.AT1G66840.1
comp72263_c0,comp72263_c0	3702.AT1G67120.1			AT1G67120.1	FALSE	3702.AT1G67120.1
comp72187_c0,comp72187_c0	3702.AT1G06720.1			AT1G06720.1	FALSE	3702.AT1G06720.1
comp69666_c0,comp69666_c0	3702.AT2G34640.1			PTAC12, HMR	FALSE	3702.AT2G34640.1
comp68979_c0	3702.AT5G38150.1			PMI15	FALSE	3702.AT5G38150.1
comp70738_c0	3702.AT3G16000.1			MFP1	FALSE	3702.AT3G16000.1
comp71372_c1,comp71372_c1	3702.AT3G24080.1			AT3G24080.1	FALSE	3702.AT3G24080.1
comp58375_c0	3702.AT4G02400.1			AT4G02400.1	FALSE	3702.AT4G02400.1
comp54393_c0,comp54393_c0,comp54393_c0	3702.AT4G05050.1			UBQ11	FALSE	3702.AT4G05050.1
comp70114_c0	3702.AT4G16630.1			AT4G16630.1	FALSE	3702.AT4G16630.1
comp65029_c1	3702.AT1G53910.1	ERF	TF	RAP2.12	FALSE	3702.AT1G53910.1
comp65121_c0,comp65121_c1	3702.AT4G14960.2			TUA6	FALSE	3702.AT4G14960.2
comp60887_c1	3702.AT3G10040.1	Trihelix	TF	HRA1	FALSE	3702.AT3G10040.1
comp63206_c1,comp67106_c1	3702.AT4G28080.1			AT4G28080.1	FALSE	3702.AT4G28080.1
comp71362_c0	3702.AT5G05450.1			AT5G05450.1	FALSE	3702.AT5G05450.1
comp62525_c0	3702.AT1G24020.1			MLP423	FALSE	3702.AT1G24020.1
comp67613_c0	3702.AT1G74120.1			AT1G74120.1	FALSE	3702.AT1G74120.1
comp60342_c1,comp60342_c1	3702.AT1G21580.1			AT1G21580.1	FALSE	3702.AT1G21580.1
comp124388_c0,comp50839_c1	3702.AT4G19650.1			AT4G19650.1	FALSE	3702.AT4G19650.1
comp66165_c1	3702.AT1G52560.1			AT1G52560.1	FALSE	3702.AT1G52560.1
comp67661_c1	3702.AT2G26150.1	HSF	TF	HSFA2	FALSE	3702.AT2G26150.1
comp66525_c0	3702.AT2G18980.1			AT2G18980.1	FALSE	3702.AT2G18980.1
comp51907_c0,comp62904_c0	3702.AT5G03720.1	HSF	TF	HSFA3	FALSE	3702.AT5G03720.1

## Sheet: Sheet2
pineappleID	shared name	TF famlily	TF Flag	brief name	IsSingleNode	name
comp64125_c1,comp64819_c1	3702.AT5G05600.1			AT5G05600.1	FALSE	3702.AT5G05600.1
comp72611_c0	3702.AT5G42800.1			DFR, TT3, M318	FALSE	3702.AT5G42800.1
comp72589_c0	3702.AT2G46600.1			AT2G46600.1	FALSE	3702.AT2G46600.1
comp63068_c2	3702.AT1G73805.1			AT1G73805.1	FALSE	3702.AT1G73805.1
comp61800_c0	3702.AT2G17040.1	NAC	TF	NAC036	FALSE	3702.AT2G17040.1
comp126555_c0,comp62349_c1	3702.AT3G23240.1	ERF	TF	ERF1	FALSE	3702.AT3G23240.1
comp59835_c0	3702.AT3G51030.1			ATTRX1, ATTRX H1, TRX1	FALSE	3702.AT3G51030.1
comp63698_c0,comp63698_c1	3702.AT1G11600.1			CYP77B1	FALSE	3702.AT1G11600.1
comp63960_c0	3702.AT5G04660.1			CYP77A4	FALSE	3702.AT5G04660.1
comp69602_c0	3702.AT4G29940.1	HB-PHD	TF	PRHA	FALSE	3702.AT4G29940.1
comp64418_c0	3702.AT3G22600.1			AT3G22600.1	FALSE	3702.AT3G22600.1
comp62894_c1	3702.AT5G08450.1			AT5G08450.1	FALSE	3702.AT5G08450.1
comp49039_c0,comp64451_c0	3702.AT1G74950.1			JAZ2, TIFY10B	FALSE	3702.AT1G74950.1
comp70562_c5	3702.AT2G46510.1	bHLH	TF	AIB	FALSE	3702.AT2G46510.1
comp72609_c0,comp72609_c0	3702.AT3G17860.1			JAZ3, JAI3, TIFY6B	FALSE	3702.AT3G17860.1
comp70087_c2,comp70087_c2	3702.AT3G22400.1			LOX5	FALSE	3702.AT3G22400.1
comp72565_c0	3702.AT4G17090.1			CT-BMY, BAM3, BMY8	FALSE	3702.AT4G17090.1
comp63531_c0	3702.AT5G16630.1			ATRAD4, RAD4	FALSE	3702.AT5G16630.1
comp69220_c0	3702.AT3G57300.2			INO80	FALSE	3702.AT3G57300.2
comp69845_c0	3702.AT1G78570.1			RHM1, ROL1, ATRHM1	FALSE	3702.AT1G78570.1
comp71463_c0,comp71463_c0	3702.AT3G12810.1			PIE1, SRCAP, chr13	FALSE	3702.AT3G12810.1
comp62389_c0	3702.AT1G65690.1			AT1G65690.1	FALSE	3702.AT1G65690.1
comp59009_c0,comp70731_c0,comp70731_c0,comp70731_c0,comp70731_c0	3702.AT3G28040.1			AT3G28040.1	FALSE	3702.AT3G28040.1
comp71937_c0,comp71937_c0,comp71937_c0	3702.AT3G28030.1			UVH3, UVR1	FALSE	3702.AT3G28030.1
comp65002_c0	3702.AT5G28540.1			BIP1	FALSE	3702.AT5G28540.1
comp65002_c1	3702.AT5G42020.1			BIP, BIP2	FALSE	3702.AT5G42020.1
comp70123_c0,comp70123_c0	3702.AT3G45830.1			AT3G45830.1	FALSE	3702.AT3G45830.1
comp58942_c2	3702.AT1G17420.1			LOX3	FALSE	3702.AT1G17420.1
comp65892_c0	3702.AT1G19180.1			JAZ1, TIFY10A	FALSE	3702.AT1G19180.1
comp69979_c4	3702.AT1G27730.1	C2H2	TF	ZAT10	FALSE	3702.AT1G27730.1
comp56379_c0,comp71628_c2	3702.AT1G28480.1			GRX480, roxy19	FALSE	3702.AT1G28480.1
comp58586_c0	3702.AT1G35140.1			PHI-1, EXL7	FALSE	3702.AT1G35140.1
comp64541_c0	3702.AT1G76600.1			AT1G76600.1	FALSE	3702.AT1G76600.1
comp38441_c0,comp64456_c0	3702.AT1G76650.1			CML38	FALSE	3702.AT1G76650.1
comp67780_c0	3702.AT1G80840.1	WRKY	TF	WRKY40	FALSE	3702.AT1G80840.1
comp57152_c0	3702.AT1G80920.1			J8	FALSE	3702.AT1G80920.1
comp62053_c0	3702.AT3G29360.1			AT3G29360.1	FALSE	3702.AT3G29360.1
comp65370_c1	3702.AT2G23810.1			TET8	FALSE	3702.AT2G23810.1
comp66261_c1,comp66261_c1	3702.AT5G47690.3			AT5G47690.3	FALSE	3702.AT5G47690.3
comp59956_c0	3702.AT2G30360.1			CIPK11, PKS5, SIP4, SNRK3.22	FALSE	3702.AT2G30360.1
comp69117_c0	3702.AT2G31880.1			SOBIR1, EVR	FALSE	3702.AT2G31880.1
comp59529_c0	3702.AT2G35980.1			YLS9, NHL10, ATNHL10	FALSE	3702.AT2G35980.1
comp66004_c0	3702.AT2G40000.1			HSPRO2, ATHSPRO2	FALSE	3702.AT2G40000.1
comp62959_c2	3702.AT2G41640.1			AT2G41640.1	FALSE	3702.AT2G41640.1
comp63258_c0,comp63760_c1	3702.AT2G42620.1			MAX2, ORE9, PPS	FALSE	3702.AT2G42620.1
comp64343_c5	3702.AT2G44840.1	ERF	TF	ERF13	FALSE	3702.AT2G44840.1
comp39221_c0	3702.AT3G13310.1			AT3G13310.1	FALSE	3702.AT3G13310.1
comp46045_c0	3702.AT3G20770.1	EIL	TF	EIN3	FALSE	3702.AT3G20770.1
comp58680_c0,comp58680_c1,comp63845_c0	3702.AT4G25810.1			XTR6, XTH23	FALSE	3702.AT4G25810.1
comp71280_c0,comp71280_c0,comp71280_c0	3702.AT4G35740.1			RecQl3, ATRECQ3	FALSE	3702.AT4G35740.1
comp38726_c0	3702.AT4G27450.1			AT4G27450.1	FALSE	3702.AT4G27450.1
comp55915_c0	3702.AT5G03280.1	EIL	TF	EIN2	FALSE	3702.AT5G03280.1
comp44418_c0	3702.AT5G49480.1			ATCP1, CP1	FALSE	3702.AT5G49480.1
comp70630_c0	3702.AT4G37260.1	MYB	TF	MYB73	FALSE	3702.AT4G37260.1
comp69759_c4	3702.AT5G23950.1			AT5G23950.1	FALSE	3702.AT5G23950.1
comp69537_c0	3702.AT1G11260.1			STP1, ATSTP1	FALSE	3702.AT1G11260.1
comp69039_c0	3702.AT1G80440.1			AT1G80440.1	FALSE	3702.AT1G80440.1
comp66826_c3	3702.AT2G17880.1			AT2G17880.1	FALSE	3702.AT2G17880.1
comp61961_c0	3702.AT2G18700.1			ATTPS11, TPS11, ATTPSB	FALSE	3702.AT2G18700.1
comp55056_c0,comp61523_c0,comp62221_c0	3702.AT3G07350.1			AT3G07350.1	FALSE	3702.AT3G07350.1
comp44825_c0,comp64202_c0	3702.AT3G48360.1			BT2, ATBT2	FALSE	3702.AT3G48360.1
comp57231_c0	3702.AT5G60680.1			AT5G60680.1	FALSE	3702.AT5G60680.1
comp70087_c6	3702.AT1G55020.1			LOX1, ATLOX1	FALSE	3702.AT1G55020.1
comp61759_c0,comp61759_c0,comp61759_c0	3702.AT1G74360.1			AT1G74360.1	FALSE	3702.AT1G74360.1
comp69544_c4,comp69964_c1	3702.AT3G13750.1			BGAL1	FALSE	3702.AT3G13750.1
comp70184_c0	3702.AT3G45140.1			LOX2, ATLOX2	FALSE	3702.AT3G45140.1
comp62714_c1	3702.AT3G47090.1			AT3G47090.1	FALSE	3702.AT3G47090.1
comp60049_c2,comp60049_c2,comp60049_c2,comp62714_c0	3702.AT3G47570.1			AT3G47570.1	FALSE	3702.AT3G47570.1
comp52884_c0,comp56215_c0,comp59623_c0	3702.AT4G25000.1			ATAMY1, AMY1	FALSE	3702.AT4G25000.1
comp71271_c1	3702.AT4G39400.1			BRI1, CBB2, DWF2, BIN1, ATBRI1	FALSE	3702.AT4G39400.1
comp58680_c2	3702.AT5G57560.1			TCH4, XTH22	FALSE	3702.AT5G57560.1
comp72084_c1	3702.AT1G65440.1			GTB1	FALSE	3702.AT1G65440.1
comp72242_c1,comp72242_c1	3702.AT3G48190.1			ATM, ATATM	FALSE	3702.AT3G48190.1
comp59956_c1,comp61930_c1	3702.AT4G18700.1			CIPK12, SnRK3.9, ATWL4, WL4	FALSE	3702.AT4G18700.1
comp64681_c0	3702.AT2G38620.2			CDKB1;2	FALSE	3702.AT2G38620.2
comp72013_c0,comp72013_c0,comp72013_c0	3702.AT1G77300.1			EFS, SDG8, CCR1, ASHH2, LAZ2	FALSE	3702.AT1G77300.1
comp60891_c0	3702.AT1G05575.1			AT1G05575.1	FALSE	3702.AT1G05575.1
comp61217_c0	3702.AT2G26560.1			PLP2, PLA IIA, PLA2A	FALSE	3702.AT2G26560.1
comp58736_c0,comp58736_c1	3702.AT2G33580.1			AT2G33580.1	FALSE	3702.AT2G33580.1
comp67134_c0	3702.AT2G35930.1			PUB23	FALSE	3702.AT2G35930.1
comp71404_c1,comp71404_c1	3702.AT2G39650.1			AT2G39650.1	FALSE	3702.AT2G39650.1
comp48338_c0	3702.AT4G20780.1			CML42	FALSE	3702.AT4G20780.1
comp60309_c0	3702.AT4G33050.2			EDA39	FALSE	3702.AT4G33050.2
comp61939_c0,comp62382_c1	3702.AT4G34410.1	ERF	TF	RRTF1	FALSE	3702.AT4G34410.1
comp73631_c0,comp98678_c0	3702.AT5G39670.1			AT5G39670.1	FALSE	3702.AT5G39670.1
comp70140_c5,comp70140_c5	3702.AT5G47070.1			AT5G47070.1	FALSE	3702.AT5G47070.1
comp70662_c5	3702.AT5G58430.1			ATEXO70B1, EXO70B1	FALSE	3702.AT5G58430.1
comp71832_c0,comp71832_c0,comp71832_c0,comp71832_c0	3702.AT2G03150.1			emb1579	FALSE	3702.AT2G03150.1
comp68296_c0	3702.AT3G54670.3			TTN8	FALSE	3702.AT3G54670.3
comp71289_c0,comp71289_c0,comp71289_c0	3702.AT5G23720.1			PHS1	FALSE	3702.AT5G23720.1
comp68279_c2,comp68279_c2	3702.AT1G62330.1			AT1G62330.1	FALSE	3702.AT1G62330.1
comp68382_c0	3702.AT3G51160.1			MUR1, MUR_1, GMD2	FALSE	3702.AT3G51160.1
comp69873_c0	3702.AT4G08950.1			EXO	FALSE	3702.AT4G08950.1
comp68260_c0	3702.AT5G15490.1			AT5G15490.1	FALSE	3702.AT5G15490.1
comp38238_c0	3702.AT1G08570.1			ACHT4	FALSE	3702.AT1G08570.1
comp57521_c1	3702.AT1G56300.1			AT1G56300.1	FALSE	3702.AT1G56300.1
comp85779_c0	3702.AT2G47870.1			AT2G47870.1	FALSE	3702.AT2G47870.1
comp70087_c4	3702.AT4G30960.1			CIPK6, SIP3, SNRK3.14, ATCIPK6	FALSE	3702.AT4G30960.1
comp60784_c0,comp60784_c0	3702.ATCG01010.1			NDHF	FALSE	3702.ATCG01010.1
comp61785_c0	3702.AT3G60050.1			AT3G60050.1	FALSE	3702.AT3G60050.1
comp72145_c0	3702.AT5G18670.1			BMY3, BAM9	FALSE	3702.AT5G18670.1
comp61046_c0,comp61046_c0,comp61046_c0,comp61046_c0,comp61046_c0,comp61046_c0,comp61046_c0	3702.AT1G16480.1			AT1G16480.1	FALSE	3702.AT1G16480.1
comp48118_c2,comp63385_c0	3702.AT5G39660.1	Dof	TF	CDF2	FALSE	3702.AT5G39660.1
comp55011_c1,comp55011_c1	3702.AT2G35030.1			AT2G35030.1	FALSE	3702.AT2G35030.1
comp55927_c0	3702.ATCG00490.1			RBCL	FALSE	3702.ATCG00490.1
comp171961_c0,comp171961_c0,comp171961_c0,comp171961_c0	3702.AT3G49170.1			EMB2261	FALSE	3702.AT3G49170.1
comp67370_c0,comp67370_c0,comp67370_c0	3702.AT3G62890.1			AT3G62890.1	FALSE	3702.AT3G62890.1
comp67738_c0,comp67738_c0,comp67738_c0,comp67738_c0	3702.AT3G48810.1			AT3G48810.1	FALSE	3702.AT3G48810.1
comp48327_c0,comp48327_c0,comp48327_c0,comp48327_c0,comp48327_c0	3702.AT5G55740.1			CRR21	FALSE	3702.AT5G55740.1
comp71515_c0	3702.AT3G63370.1			OTP86	FALSE	3702.AT3G63370.1
comp60947_c0,comp60947_c0,comp60947_c0,comp60947_c0	3702.AT4G01030.1			AT4G01030.1	FALSE	3702.AT4G01030.1
comp70062_c0,comp70062_c0,comp70062_c0,comp70062_c0	3702.AT4G02750.1			AT4G02750.1	FALSE	3702.AT4G02750.1
comp65390_c1	3702.AT3G02380.1	CO-like	TF	COL2	FALSE	3702.AT3G02380.1
comp70318_c0,comp70318_c0	3702.AT1G18485.1			AT1G18485.1	FALSE	3702.AT1G18485.1
comp71376_c0,comp71376_c0,comp71376_c0,comp71376_c0,comp71376_c0	3702.AT5G61990.1			AT5G61990.1	FALSE	3702.AT5G61990.1
comp59204_c0,comp59204_c0	3702.AT1G62680.1			AT1G62680.1	FALSE	3702.AT1G62680.1
comp58109_c0	3702.AT1G05870.1			AT1G05870.1	FALSE	3702.AT1G05870.1
comp58217_c1	3702.ATCG00720.1			PETB	FALSE	3702.ATCG00720.1
comp62266_c0,comp62266_c0,comp62266_c0,comp62266_c0	3702.AT1G09900.1			AT1G09900.1	FALSE	3702.AT1G09900.1
comp53804_c0	3702.ATMG01360.1			COX1	FALSE	3702.ATMG01360.1
comp71339_c0	3702.AT1G30610.1			EMB88, EMB2279	FALSE	3702.AT1G30610.1
comp68323_c3	3702.AT2G27830.1			AT2G27830.1	FALSE	3702.AT2G27830.1
comp63385_c1	3702.AT5G62430.1	Dof	TF	CDF1	FALSE	3702.AT5G62430.1
comp71300_c0,comp71300_c2,comp71300_c3	3702.AT2G30520.1			RPT2	FALSE	3702.AT2G30520.1
comp57324_c0,comp57324_c0,comp57324_c0,comp57324_c0,comp57324_c0,comp61151_c0	3702.AT1G15510.1			ATECB2, ECB2, VAC1	FALSE	3702.AT1G15510.1
comp60630_c0	3702.AT1G28690.1			AT1G28690.1	FALSE	3702.AT1G28690.1
comp68542_c0	3702.AT5G13770.1			AT5G13770.1	FALSE	3702.AT5G13770.1
comp69692_c0	3702.AT5G17300.1	MYB_related	TF	RVE1	FALSE	3702.AT5G17300.1
comp71970_c0,comp71970_c0,comp71970_c0,comp71970_c0	3702.AT5G59900.1			AT5G59900.1	FALSE	3702.AT5G59900.1
comp60269_c0	3702.ATCG01100.1			NDHA	FALSE	3702.ATCG01100.1
comp68818_c0	3702.AT5G64840.1			GCN5, ATGCN5	FALSE	3702.AT5G64840.1
comp56463_c1,comp56463_c1,comp56463_c1,comp56463_c1,comp56463_c1,comp56463_c1	3702.AT5G55840.1			AT5G55840.1	FALSE	3702.AT5G55840.1
comp53919_c1	3702.ATCG00350.1			PSAA	FALSE	3702.ATCG00350.1
comp51841_c0	3702.ATMG00270.1			NAD6	FALSE	3702.ATMG00270.1
comp69858_c0	3702.AT1G11900.1			AT1G11900.1	FALSE	3702.AT1G11900.1
comp38001_c0	3702.AT1G73400.1			AT1G73400.1	FALSE	3702.AT1G73400.1
comp68569_c1,comp68569_c1,comp68569_c1,comp68569_c1,comp68569_c1,comp68569_c1,comp68569_c1,comp68569_c1	3702.AT1G74580.1			AT1G74580.1	FALSE	3702.AT1G74580.1
comp51556_c0	3702.ATCG00280.1			PSBC	FALSE	3702.ATCG00280.1
comp66524_c0	3702.AT2G41250.1			AT2G41250.1	FALSE	3702.AT2G41250.1
comp71621_c0,comp71621_c0,comp71621_c0,comp71621_c0,comp71621_c0	3702.AT4G13650.1			AT4G13650.1	FALSE	3702.AT4G13650.1
comp48360_c0	3702.AT3G21770.1			AT3G21770.1	FALSE	3702.AT3G21770.1
comp71509_c0,comp71509_c0	3702.AT5G26751.1			ATSK11, SK 11	FALSE	3702.AT5G26751.1
comp61828_c0	3702.ATMG01190.1			ATP1	FALSE	3702.ATMG01190.1
comp44590_c0	3702.AT1G17710.1			AT1G17710.1	FALSE	3702.AT1G17710.1
comp69834_c0	3702.AT4G25980.1			AT4G25980.1	FALSE	3702.AT4G25980.1
comp47650_c0,comp64823_c0	3702.AT5G56550.1			OXS3, ATOXS3	FALSE	3702.AT5G56550.1
comp187677_c0	3702.AT2G13620.1			ATCHX15, CHX15	FALSE	3702.AT2G13620.1
comp69875_c1	3702.AT3G05030.1			NHX2, ATNHX2	FALSE	3702.AT3G05030.1
comp66186_c0	3702.AT5G45670.1			AT5G45670.1	FALSE	3702.AT5G45670.1
comp56519_c0,comp64399_c0	3702.AT4G02440.1			EID1	FALSE	3702.AT4G02440.1
comp70220_c0,comp70220_c0	3702.AT3G17205.1			UPL6	FALSE	3702.AT3G17205.1
comp48305_c0	3702.AT3G20340.1			AT3G20340.1	FALSE	3702.AT3G20340.1
comp72089_c3,comp72089_c9	3702.AT1G11545.1			XTH8	FALSE	3702.AT1G11545.1
comp69861_c0	3702.AT4G12730.1			FLA2	FALSE	3702.AT4G12730.1
comp71328_c2	3702.AT1G64660.1			ATMGL, MGL	FALSE	3702.AT1G64660.1
comp65654_c0	3702.AT5G11420.1			AT5G11420.1	FALSE	3702.AT5G11420.1
comp48820_c0,comp48820_c0	3702.AT5G44130.1			FLA13	FALSE	3702.AT5G44130.1
comp57891_c0	3702.AT2G41380.1			AT2G41380.1	FALSE	3702.AT2G41380.1
comp69225_c0	3702.AT1G18250.2			ATLP-1	FALSE	3702.AT1G18250.2
comp47039_c0,comp61326_c0	3702.AT2G28790.1			AT2G28790.1	FALSE	3702.AT2G28790.1
comp66258_c0	3702.AT2G34500.1			CYP710A1	FALSE	3702.AT2G34500.1
comp67244_c0	3702.AT3G30180.1			CYP85A2, BR6OX2	FALSE	3702.AT3G30180.1
comp68207_c0	3702.AT4G33150.1			AT4G33150.1	FALSE	3702.AT4G33150.1
comp70830_c1	3702.AT5G23190.1			CYP86B1	FALSE	3702.AT5G23190.1
comp67689_c0	3702.AT5G66230.2			AT5G66230.2	FALSE	3702.AT5G66230.2
comp68642_c0,comp75088_c0	3702.AT5G05340.1			AT5G05340.1	FALSE	3702.AT5G05340.1
comp66825_c0	3702.AT1G12110.1			NRT1.1, CHL1-1, NRT1, B-1, ATNRT1, CHL1	FALSE	3702.AT1G12110.1
comp63140_c0,comp67228_c0	3702.AT1G05260.1			RCI3, RCI3A	FALSE	3702.AT1G05260.1
comp61126_c0	3702.AT1G07150.1			MAPKKK13	FALSE	3702.AT1G07150.1
comp55454_c0	3702.AT1G14920.1	GRAS	TF	RGA2	FALSE	3702.AT1G14920.1
comp65105_c0,comp65105_c0,comp65105_c1	3702.AT1G50420.1	GRAS	TF	SCL3	FALSE	3702.AT1G50420.1
comp71909_c0	3702.AT4G06744.1			AT4G06744.1	FALSE	3702.AT4G06744.1
comp63522_c0	3702.AT3G11430.1			ATGPAT5, GPAT5	FALSE	3702.AT3G11430.1
comp66932_c0	3702.AT1G71695.1			AT1G71695.1	FALSE	3702.AT1G71695.1
comp60154_c0	3702.AT2G42840.1			PDF1	FALSE	3702.AT2G42840.1
comp58592_c1	3702.AT4G18970.2			AT4G18970.2	FALSE	3702.AT4G18970.2
comp55300_c1	3702.AT3G10340.1			PAL4	FALSE	3702.AT3G10340.1
comp49787_c1	3702.AT3G53260.1			PAL2, ATPAL2	FALSE	3702.AT3G53260.1
comp48695_c1	3702.AT1G58420.1			AT1G58420.1	FALSE	3702.AT1G58420.1
comp70490_c8	3702.AT4G08170.2			AT4G08170.2	FALSE	3702.AT4G08170.2
comp59954_c1	3702.AT5G01410.1			PDX1, ATPDX1.3, RSR4, PDX1.3, ATPDX1	FALSE	3702.AT5G01410.1
comp39206_c0	3702.AT5G16250.1			AT5G16250.1	FALSE	3702.AT5G16250.1
comp71926_c3	3702.AT2G47180.1			AtGolS1, GolS1	FALSE	3702.AT2G47180.1
comp56446_c0	3702.AT1G20160.1			ATSBT5.2	FALSE	3702.AT1G20160.1
comp66132_c1	3702.AT5G47430.1			AT5G47430.1	FALSE	3702.AT5G47430.1
comp72166_c0,comp72166_c0	3702.AT1G01320.1			RGA2	FALSE	3702.AT1G01320.1
comp106850_c0,comp106850_c0,comp106850_c0,comp106850_c0	3702.AT2G07715.1			AT2G07715.1	FALSE	3702.AT2G07715.1
comp71888_c0	3702.AT1G42550.1			PMI1	FALSE	3702.AT1G42550.1
comp68932_c0	3702.AT1G20330.1			SMT2, CVP1, FRL1	FALSE	3702.AT1G20330.1
comp50076_c1	3702.AT1G50010.1			TUA2	FALSE	3702.AT1G50010.1
comp48637_c0	3702.AT1G77760.1			NIA1, GNR1, NR1	FALSE	3702.AT1G77760.1
comp69379_c0	3702.AT1G66840.1			PMI2, WEB2	FALSE	3702.AT1G66840.1
comp72263_c0,comp72263_c0	3702.AT1G67120.1			AT1G67120.1	FALSE	3702.AT1G67120.1
comp72187_c0,comp72187_c0	3702.AT1G06720.1			AT1G06720.1	FALSE	3702.AT1G06720.1
comp69666_c0,comp69666_c0	3702.AT2G34640.1			PTAC12, HMR	FALSE	3702.AT2G34640.1
comp68979_c0	3702.AT5G38150.1			PMI15	FALSE	3702.AT5G38150.1
comp70738_c0	3702.AT3G16000.1			MFP1	FALSE	3702.AT3G16000.1
comp71372_c1,comp71372_c1	3702.AT3G24080.1			AT3G24080.1	FALSE	3702.AT3G24080.1
comp58375_c0	3702.AT4G02400.1			AT4G02400.1	FALSE	3702.AT4G02400.1
comp54393_c0,comp54393_c0,comp54393_c0	3702.AT4G05050.1			UBQ11	FALSE	3702.AT4G05050.1
comp70114_c0	3702.AT4G16630.1			AT4G16630.1	FALSE	3702.AT4G16630.1
comp65029_c1	3702.AT1G53910.1	ERF	TF	RAP2.12	FALSE	3702.AT1G53910.1
comp65121_c0,comp65121_c1	3702.AT4G14960.2			TUA6	FALSE	3702.AT4G14960.2
comp60887_c1	3702.AT3G10040.1	Trihelix	TF	HRA1	FALSE	3702.AT3G10040.1
comp63206_c1,comp67106_c1	3702.AT4G28080.1			AT4G28080.1	FALSE	3702.AT4G28080.1
comp71362_c0	3702.AT5G05450.1			AT5G05450.1	FALSE	3702.AT5G05450.1
comp62525_c0	3702.AT1G24020.1			MLP423	FALSE	3702.AT1G24020.1
comp67613_c0	3702.AT1G74120.1			AT1G74120.1	FALSE	3702.AT1G74120.1
comp60342_c1,comp60342_c1	3702.AT1G21580.1			AT1G21580.1	FALSE	3702.AT1G21580.1
comp124388_c0,comp50839_c1	3702.AT4G19650.1			AT4G19650.1	FALSE	3702.AT4G19650.1
comp66165_c1	3702.AT1G52560.1			AT1G52560.1	FALSE	3702.AT1G52560.1
comp67661_c1	3702.AT2G26150.1	HSF	TF	HSFA2	FALSE	3702.AT2G26150.1
comp66525_c0	3702.AT2G18980.1			AT2G18980.1	FALSE	3702.AT2G18980.1
comp51907_c0,comp62904_c0	3702.AT5G03720.1	HSF	TF	HSFA3	FALSE	3702.AT5G03720.1
