# Supplementary material for: Transcriptome Profiling of the Pineapple under Low Temperature to Facilitate Its Breeding for Cold Tolerance
Source: PLoS One. 2016 Sep 22;11(9):e0163315. doi: 10.1371/journal.pone.0163315 (PMC5033252; doi:10.1371/journal.pone.0163315)
Supplement: S4 Table — (XLSX) [file pone.0163315.s008.xlsx]

## Sheet: S4_Table
GeneId	NR_Anno	GO_ID	K_ID	K_A_Class	K_B_Class	Pathway
comp85779_c0	gi|115436578|ref|NP_001043047.1| Os01g0368900 [Oryza sativa Japonica Group]_x0001_gi|75326792|sp|Q7G8Y5.1|GRXC1_ORYSJ RecName: Full=Glutaredoxin-C1_x0001_gi|14091834|gb|AAK53837.1|AC011806_14 Putative glutaredoxin [Oryza sativa]_x0001_gi|15528664|dbj|BAB64731.1| glutaredoxin-like protein [Oryza sativa Japonica Group]_x0001_gi|15528695|dbj|BAB64761.1| P0560B06.28 [Oryza sativa Japonica Group]_x000…	GO:0005634,GO:0005623,GO:0005737,GO:0055114,GO:0015035,GO:0045454,GO:0009055
comp70662_c5	gi|115440803|ref|NP_001044681.1| Os01g0827500 [Oryza sativa Japonica Group]_x0001_gi|15624046|dbj|BAB68099.1| leucine zipper protein-like [Oryza sativa Japonica Group]_x0001_gi|113534212|dbj|BAF06595.1| Os01g0827500 [Oryza sativa Japonica Group]_x0001_gi|125572494|gb|EAZ14009.1| hypothetical protein OsJ_03934 [Oryza sativa Japonica Group]_x0001_gi|215767207|dbj|BAG99435.1| unnamed protein product…	GO:0000145,GO:0035556,GO:0005829,GO:0006887,GO:0009738,GO:0005886,GO:0070062
comp56820_c0	gi|115444611|ref|NP_001046085.1| Os02g0179600 [Oryza sativa Japonica Group]_x0001_gi|50252082|dbj|BAD28012.1| unknown protein [Oryza sativa Japonica Group]_x0001_gi|113535616|dbj|BAF07999.1| Os02g0179600 [Oryza sativa Japonica Group]_x0001_gi|125581035|gb|EAZ21966.1| hypothetical protein OsJ_05619 [Oryza sativa Japonica Group];;;gi|125538332|gb|EAY84727.1| hypothetical protein OsI_06095 [Oryza sa…
comp61216_c0	gi|115445949|ref|NP_001046754.1| Os02g0448000 [Oryza sativa Japonica Group]_x0001_gi|50252749|dbj|BAD28974.1| putative DNA-binding protein AT-hook 2 [Oryza sativa Japonica Group]_x0001_gi|113536285|dbj|BAF08668.1| Os02g0448000 [Oryza sativa Japonica Group]_x0001_gi|125539298|gb|EAY85693.1| hypothetical protein OsI_07061 [Oryza sativa Indica Group]_x0001_gi|125581960|gb|EAZ22891.1| hypothetical pr…	GO:0003677	K07374	Cellular Processes	Transport and catabolism	04145 Phagosome
comp67488_c0	gi|115447379|ref|NP_001047469.1| Os02g0622500, partial [Oryza sativa Japonica Group]_x0001_gi|113537000|dbj|BAF09383.1| Os02g0622500, partial [Oryza sativa Japonica Group];;;gi|125540346|gb|EAY86741.1| hypothetical protein OsI_08123 [Oryza sativa Indica Group];;;gi|514715028|ref|XP_004953144.1| PREDICTED: RNA-binding protein 42-like [Setaria italica];;;gi|573922527|ref|XP_006648847.1| PREDICTED: …	GO:0000166,GO:0008150,GO:0003676	K12741,K14411,K12831,K03231,K12885,K13126;;;K12741,K14411,K12831,K03231,K12885,K13126;;;K12741,K14411,K12831,K03231,K12885,K13126;;;K12741,K14411,K12831,K03231,K12885,K13126	Genetic Information Processing;;;Genetic Information Processing;;;Genetic Information Processing;;;Genetic Information Processing	Translation;;;Translation;;;Folding, sorting and degradation;;;Transcription	03015 mRNA surveillance pathway;;;03013 RNA transport;;;03018 RNA degradation;;;03040 Spliceosome
comp63140_c0	gi|115450385|ref|NP_001048793.1| Os03g0121200 [Oryza sativa Japonica Group]_x0001_gi|108705904|gb|ABF93699.1| Peroxidase family protein, expressed [Oryza sativa Japonica Group]_x0001_gi|113547264|dbj|BAF10707.1| Os03g0121200 [Oryza sativa Japonica Group]_x0001_gi|215737265|dbj|BAG96194.1| unnamed protein product [Oryza sativa Japonica Group];;;gi|152940795|gb|ABS44862.1| putative peroxidase [Oryz…	GO:0006979,GO:0020037,GO:0046872,GO:0042744,GO:0005576,GO:0004601,GO:0055114,GO:0016491	K00430	Metabolism	Biosynthesis of other secondary metabolites	00940 Phenylpropanoid biosynthesis
comp69936_c2	gi|115458792|ref|NP_001052996.1| Os04g0461400 [Oryza sativa Japonica Group]_x0001_gi|113564567|dbj|BAF14910.1| Os04g0461400 [Oryza sativa Japonica Group]_x0001_gi|218194981|gb|EEC77408.1| hypothetical protein OsI_16177 [Oryza sativa Indica Group]
comp38601_c0	gi|115459824|ref|NP_001053512.1| Os04g0554600 [Oryza sativa Japonica Group]_x0001_gi|38345485|emb|CAD41235.2| OSJNBa0010H02.23 [Oryza sativa Japonica Group]_x0001_gi|113565083|dbj|BAF15426.1| Os04g0554600 [Oryza sativa Japonica Group]_x0001_gi|125591233|gb|EAZ31583.1| hypothetical protein OsJ_15725 [Oryza sativa Japonica Group];;;gi|242066476|ref|XP_002454527.1| hypothetical protein SORBIDRAFT_04…	GO:0008233,GO:0006508	K02883	Genetic Information Processing	Translation	03010 Ribosome
comp57056_c0	gi|115460088|ref|NP_001053644.1| Os04g0579200 [Oryza sativa Japonica Group]_x0001_gi|32488512|emb|CAE03264.1| OSJNBa0011J08.19 [Oryza sativa Japonica Group]_x0001_gi|113565215|dbj|BAF15558.1| Os04g0579200 [Oryza sativa Japonica Group]_x0001_gi|215713537|dbj|BAG94674.1| unnamed protein product [Oryza sativa Japonica Group];;;gi|125549445|gb|EAY95267.1| hypothetical protein OsI_17090 [Oryza sativa …	GO:0016740,GO:0046854,GO:0046872,GO:0008152,GO:0016874,GO:0008270,GO:0004430	K05283,K01230;;;K05283,K01230;;;K05283,K01230	Metabolism;;;Genetic Information Processing;;;Metabolism	Glycan biosynthesis and metabolism;;;Folding, sorting and degradation;;;Glycan biosynthesis and metabolism	00563 Glycosylphosphatidylinositol(GPI)-anchor biosynthesis;;;04141 Protein processing in endoplasmic reticulum;;;00510 N-Glycan biosynthesis
comp66028_c0	gi|115467134|ref|NP_001057166.1| Os06g0219900 [Oryza sativa Japonica Group]_x0001_gi|51535370|dbj|BAD37241.1| putative phi-1 [Oryza sativa Japonica Group]_x0001_gi|113595206|dbj|BAF19080.1| Os06g0219900 [Oryza sativa Japonica Group]_x0001_gi|215765086|dbj|BAG86783.1| unnamed protein product [Oryza sativa Japonica Group];;;gi|125554576|gb|EAZ00182.1| hypothetical protein OsI_22187 [Oryza sativa In…		K14299	Genetic Information Processing	Translation	03013 RNA transport
comp69225_c0	gi|115469644|ref|NP_001058421.1| Os06g0691200 [Oryza sativa Japonica Group]_x0001_gi|52076720|dbj|BAD45633.1| putative thaumatin-protein [Oryza sativa Japonica Group]_x0001_gi|53793288|dbj|BAD54510.1| putative thaumatin-protein [Oryza sativa Japonica Group]_x0001_gi|113596461|dbj|BAF20335.1| Os06g0691200 [Oryza sativa Japonica Group]_x0001_gi|215766092|dbj|BAG98320.1| unnamed protein product [Ory…		K14297	Genetic Information Processing	Translation	03013 RNA transport
comp72788_c0	gi|115470673|ref|NP_001058935.1| Os07g0159900 [Oryza sativa Japonica Group]_x0001_gi|22831078|dbj|BAC15940.1| peptide transporter-like [Oryza sativa Japonica Group]_x0001_gi|50509619|dbj|BAD31449.1| peptide transporter-like [Oryza sativa Japonica Group]_x0001_gi|113610471|dbj|BAF20849.1| Os07g0159900 [Oryza sativa Japonica Group]_x0001_gi|125557305|gb|EAZ02841.1| hypothetical protein OsI_24971 [O…	GO:0005623,GO:0051017,GO:0055114,GO:0015035,GO:0005884,GO:0048653,GO:0045454,GO:0009902,GO:0009055
comp58827_c2	gi|115472837|ref|NP_001060017.1| Os07g0566500 [Oryza sativa Japonica Group]_x0001_gi|75152455|sp|Q8H4S4.1|NAC10_ORYSJ RecName: Full=NAC transcription factor ONAC010_x0001_gi|24417196|dbj|BAC22555.1| putative OsNAC5 protein [Oryza sativa Japonica Group]_x0001_gi|27817885|dbj|BAC55651.1| putative OsNAC5 protein [Oryza sativa Japonica Group]_x0001_gi|113611553|dbj|BAF21931.1| Os07g0566500 [Oryza sat…	GO:0005634,GO:0006355,GO:0003677,GO:0006351
comp61467_c1	gi|115473861|ref|NP_001060529.1| Os07g0659900 [Oryza sativa Japonica Group]_x0001_gi|22775635|dbj|BAC15489.1| unknown protein [Oryza sativa Japonica Group]_x0001_gi|50510058|dbj|BAD30686.1| unknown protein [Oryza sativa Japonica Group]_x0001_gi|113612065|dbj|BAF22443.1| Os07g0659900 [Oryza sativa Japonica Group]_x0001_gi|215765846|dbj|BAG87543.1| unnamed protein product [Oryza sativa Japonica Gro…	GO:0005623,GO:0055114,GO:0015035,GO:0045454,GO:0009055
comp67112_c0	gi|115482888|ref|NP_001065037.1| Os10g0510500 [Oryza sativa Japonica Group]_x0001_gi|113639646|dbj|BAF26951.1| Os10g0510500 [Oryza sativa Japonica Group]_x0001_gi|222613125|gb|EEE51257.1| hypothetical protein OsJ_32127 [Oryza sativa Japonica Group];;;gi|475572404|gb|EMT16493.1| hypothetical protein F775_31438 [Aegilops tauschii];;;gi|326489829|dbj|BAJ93988.1| predicted protein [Hordeum vulgare su…	GO:0009733,GO:0003674	K14488	Environmental Information Processing	Signal transduction	04075 Plant hormone signal transduction
comp46045_c1	gi|121309570|dbj|BAF44108.1| ethylene signal transcription factor [Musa acuminata AAA Group];;;gi|695064774|ref|XP_009420955.1| PREDICTED: ETHYLENE INSENSITIVE 3-like 1 protein [Musa acuminata subsp. malaccensis];;;gi|110735066|gb|ABG89103.1| ethylene insensitive-like protein 4 [Musa acuminata];;;gi|121309572|dbj|BAF44109.1| ethylene signal transcription factor [Musa acuminata AAA Group];;;gi|695…	GO:0005634,GO:0006355,GO:0003700	K14514	Environmental Information Processing	Signal transduction	04075 Plant hormone signal transduction
comp71328_c2	gi|125532648|gb|EAY79213.1| hypothetical protein OsI_34329 [Oryza sativa Indica Group];;;gi|115482952|ref|NP_001065069.1| Os10g0517500 [Oryza sativa Japonica Group]_x0001_gi|13786446|gb|AAK39571.1|AC025296_6 putative gamma-lyase [Oryza sativa Japonica Group]_x0001_gi|31433074|gb|AAP54634.1| Cys/Met metabolism PLP-dependent enzyme family protein, expressed [Oryza sativa Japonica Group]_x0001_gi|11…	GO:0003824,GO:0019458,GO:0016740,GO:0005829,GO:0008152,GO:0051289,GO:0030170,GO:0003962,GO:0006730,GO:0016829	K01761,K05275;;;K01761,K05275;;;K01761,K05275	Metabolism;;;Metabolism;;;Metabolism	Metabolism of cofactors and vitamins;;;Metabolism of other amino acids;;;Amino acid metabolism	00750 Vitamin B6 metabolism;;;00450 Selenocompound metabolism;;;00270 Cysteine and methionine metabolism
comp63206_c1	gi|125538850|gb|EAY85245.1| hypothetical protein OsI_06619 [Oryza sativa Indica Group];;;gi|242066804|ref|XP_002454691.1| hypothetical protein SORBIDRAFT_04g035700 [Sorghum bicolor]_x0001_gi|241934522|gb|EES07667.1| hypothetical protein SORBIDRAFT_04g035700 [Sorghum bicolor];;;gi|115445371|ref|NP_001046465.1| Os02g0255700 [Oryza sativa Japonica Group]_x0001_gi|113535996|dbj|BAF08379.1| Os02g02557…	GO:0007049,GO:0007275
comp55798_c0	gi|125547533|gb|EAY93355.1| hypothetical protein OsI_15154 [Oryza sativa Indica Group];;;gi|672183983|ref|XP_008812291.1| PREDICTED: uncharacterized protein LOC103723219 [Phoenix dactylifera];;;gi|743755150|ref|XP_010935933.1| PREDICTED: uncharacterized protein LOC105055674 [Elaeis guineensis];;;gi|242093418|ref|XP_002437199.1| hypothetical protein SORBIDRAFT_10g022750 [Sorghum bicolor]_x0001_gi|…
comp71628_c2	gi|125553318|gb|EAY99027.1| hypothetical protein OsI_20984 [Oryza sativa Indica Group];;;gi|122064228|sp|P0C291.1|GRXS9_ORYSJ RecName: Full=Monothiol glutaredoxin-S9;;;gi|721635550|ref|XP_010231027.1| PREDICTED: monothiol glutaredoxin-S9-like [Brachypodium distachyon];;;gi|586753506|ref|XP_006852569.1| PREDICTED: monothiol glutaredoxin-S3 [Amborella trichopoda]_x0001_gi|548856180|gb|ERN14036.1| h…	GO:0005634,GO:0000165,GO:0010310,GO:0035304,GO:0005737,GO:0055114,GO:0009738,GO:0005515,GO:0009867,GO:0045454,GO:0051536,GO:0051537,GO:0009814,GO:0005623,GO:0009751,GO:0046872,GO:0009753,GO:0015035,GO:0009055,GO:0009695
comp70809_c0	gi|125554335|gb|EAY99940.1| hypothetical protein OsI_21943 [Oryza sativa Indica Group];;;gi|125554336|gb|EAY99941.1| hypothetical protein OsI_21944 [Oryza sativa Indica Group];;;gi|115466808|ref|NP_001057003.1| Os06g0185500 [Oryza sativa Japonica Group]_x0001_gi|55773754|dbj|BAD72437.1| putative hydroxycinnamoyl transferase [Oryza sativa Japonica Group]_x0001_gi|55773925|dbj|BAD72530.1| putative …	GO:0016740,GO:0008152,GO:0016747	K13065;;;K13065;;;K13065	Metabolism;;;Metabolism;;;Metabolism	Biosynthesis of other secondary metabolites;;;Biosynthesis of other secondary metabolites;;;Biosynthesis of other secondary metabolites	00941 Flavonoid biosynthesis;;;00945 Stilbenoid, diarylheptanoid and gingerol biosynthesis;;;00940 Phenylpropanoid biosynthesis
comp64265_c0	gi|125556746|gb|EAZ02352.1| hypothetical protein OsI_24456 [Oryza sativa Indica Group];;;gi|53791774|dbj|BAD53568.1| unknown protein [Oryza sativa Japonica Group]_x0001_gi|125598495|gb|EAZ38275.1| hypothetical protein OsJ_22653 [Oryza sativa Japonica Group];;;gi|115469958|ref|NP_001058578.1| Os06g0714800 [Oryza sativa Japonica Group]_x0001_gi|113596618|dbj|BAF20492.1| Os06g0714800 [Oryza sativa J…	GO:0008152,GO:0016874,GO:0008270
comp67474_c3	gi|125564030|gb|EAZ09410.1| hypothetical protein OsI_31684 [Oryza sativa Indica Group];;;gi|50725207|dbj|BAD33958.1| DNA-binding protein-like [Oryza sativa Japonica Group];;;gi|125605994|gb|EAZ45030.1| hypothetical protein OsJ_29669 [Oryza sativa Japonica Group];;;gi|573958237|ref|XP_006661326.1| PREDICTED: putative DNA-binding protein ESCAROLA-like [Oryza brachyantha];;;gi|695044718|ref|XP_00941…	GO:0008150,GO:0003677
comp66779_c0	gi|145329975|ref|NP_001077973.1| protein RHOMBOID-like 1 [Arabidopsis thaliana]_x0001_gi|77999982|dbj|BAE46872.1| Rhomboid family protein AtRBL1 [Arabidopsis thaliana]_x0001_gi|330253109|gb|AEC08203.1| protein RHOMBOID-like 1 [Arabidopsis thaliana];;;gi|3461845|gb|AAC33231.1| hypothetical protein [Arabidopsis thaliana];;;gi|657942641|ref|XP_008387793.1| PREDICTED: inactive rhomboid protein 1-like…	GO:0005794,GO:0016787,GO:0016020,GO:0016021,GO:0016485,GO:0008233,GO:0000139,GO:0004252,GO:0006508
comp70440_c0	gi|147774273|emb|CAN76793.1| hypothetical protein VITISV_026680 [Vitis vinifera];;;gi|147843077|emb|CAN83300.1| hypothetical protein VITISV_044100 [Vitis vinifera];;;gi|116309032|emb|CAH66146.1| OSIGBa0114M03.4 [Oryza sativa Indica Group];;;gi|835960377|ref|XP_012700684.1| PREDICTED: LOW QUALITY PROTEIN: transposon Tf2-1 polyprotein [Setaria italica];;;gi|242070717|ref|XP_002450635.1| hypothetica…	GO:0015074,GO:0005634,GO:0016740,GO:0006278,GO:0043531,GO:0003676,GO:0006508,GO:0003964,GO:0003677,GO:0007165,GO:0004190,GO:0008270	K01738,K05666,K10599,K10636,K15086,K18819,K13356,K01191,K12819,K14513,K13457,K16196,K00566;;;K01738,K05666,K10599,K10636,K15086,K18819,K13356,K01191,K12819,K14513,K13457,K16196,K00566;;;K01738,K05666,K10599,K10636,K15086,K18819,K13356,K01191,K12819,K14513,K13457,K16196,K00566;;;K01738,K05666,K10599,K10636,K15086,K18819,K13356,K01191,K12819,K14513,K13457,K16196,K00566;;;K01738,K05666,K10599,K10636…	Metabolism;;;Metabolism;;;Metabolism;;;Organismal Systems;;;Cellular Processes;;;Metabolism;;;Metabolism;;;Genetic Information Processing;;;Environmental Information Processing;;;Genetic Information Processing;;;Metabolism;;;Environmental Information Processing;;;Metabolism;;;Metabolism;;;Genetic Information Processing;;;Genetic Information Processing	Energy metabolism;;;Glycan biosynthesis and metabolism;;;Carbohydrate metabolism;;;Environmental adaptation;;;Transport and catabolism;;;Overview;;;Lipid metabolism;;;Transcription;;;Signal transduction;;;Folding, sorting and degradation;;;Metabolism of terpenoids and polyketides;;;Membrane transport;;;Amino acid metabolism;;;Overview;;;Folding, sorting and degradation;;;Folding, sorting and degr…	00920 Sulfur metabolism;;;00511 Other glycan degradation;;;00052 Galactose metabolism;;;04626 Plant-pathogen interaction;;;04146 Peroxisome;;;01230 Biosynthesis of amino acids;;;00073 Cutin, suberine and wax biosynthesis;;;03040 Spliceosome;;;04075 Plant hormone signal transduction;;;04122 Sulfur relay system;;;00902 Monoterpenoid biosynthesis;;;02010 ABC transporters;;;00270 Cysteine and methion…
comp63909_c0	gi|147776419|emb|CAN74029.1| hypothetical protein VITISV_013540 [Vitis vinifera];;;gi|147782850|emb|CAN63433.1| hypothetical protein VITISV_033829 [Vitis vinifera];;;gi|147786981|emb|CAN77815.1| hypothetical protein VITISV_023977 [Vitis vinifera];;;gi|147839869|emb|CAN68235.1| hypothetical protein VITISV_037104 [Vitis vinifera];;;gi|147836147|emb|CAN74767.1| hypothetical protein VITISV_041860 [Vi…	GO:0004672,GO:0015074,GO:0042626,GO:0006468,GO:0000166,GO:0008519,GO:0072488,GO:0043531,GO:0055085,GO:0016301,GO:0008270,GO:0015696,GO:0005524,GO:0016020,GO:0016021,GO:0016310,GO:0016887,GO:0046872,GO:0008152,GO:0006810,GO:0003676	K03283,K13428,K01623,K00434,K13420,K02350,K05658,K14539,K01876,K05290,K07198,K12619,K17982,K00654,K12882,K04564,K14416,K04392,K12741,K13648,K05665,K07374,K01209,K01191,K04077;;;K03283,K13428,K01623,K00434,K13420,K02350,K05658,K14539,K01876,K05290,K07198,K12619,K17982,K00654,K12882,K04564,K14416,K04392,K12741,K13648,K05665,K07374,K01209,K01191,K04077;;;K03283,K13428,K01623,K00434,K13420,K02350,K05…	Metabolism;;;Cellular Processes;;;Metabolism;;;Metabolism;;;Metabolism;;;Metabolism;;;Cellular Processes;;;Genetic Information Processing;;;Genetic Information Processing;;;Organismal Systems;;;Metabolism;;;Metabolism;;;Genetic Information Processing;;;Metabolism;;;Metabolism;;;Metabolism;;;Genetic Information Processing;;;Metabolism;;;Cellular Processes;;;Genetic Information Processing;;;Metabol…	Carbohydrate metabolism;;;Transport and catabolism;;;Carbohydrate metabolism;;;Carbohydrate metabolism;;;Carbohydrate metabolism;;;Overview;;;Transport and catabolism;;;Translation;;;Translation;;;Environmental adaptation;;;Glycan biosynthesis and metabolism;;;Carbohydrate metabolism;;;Translation;;;Energy metabolism;;;Lipid metabolism;;;Metabolism of terpenoids and polyketides;;;Folding, sorting…	00053 Ascorbate and aldarate metabolism;;;04146 Peroxisome;;;00500 Starch and sucrose metabolism;;;00520 Amino sugar and nucleotide sugar metabolism;;;00030 Pentose phosphate pathway;;;01230 Biosynthesis of amino acids;;;04140 Regulation of autophagy;;;03008 Ribosome biogenesis in eukaryotes;;;03015 mRNA surveillance pathway;;;04626 Plant-pathogen interaction;;;00511 Other glycan degradation;;;00…
comp69344_c0	gi|147779626|emb|CAN69917.1| hypothetical protein VITISV_044429 [Vitis vinifera];;;gi|147841690|emb|CAN70896.1| hypothetical protein VITISV_012940 [Vitis vinifera];;;gi|147841514|emb|CAN77614.1| hypothetical protein VITISV_035196 [Vitis vinifera];;;gi|147768838|emb|CAN75888.1| hypothetical protein VITISV_023640 [Vitis vinifera];;;gi|147805777|emb|CAN69474.1| hypothetical protein VITISV_014375 [Vi…	GO:0090305,GO:0004672,GO:0006468,GO:0006278,GO:0030983,GO:0006281,GO:0009229,GO:0008270,GO:0005524,GO:0030036,GO:0046872,GO:0006298,GO:0030170,GO:0003676,GO:0003677,GO:0042273,GO:0009058,GO:0000166,GO:0004519,GO:0003824,GO:0004788,GO:0006772,GO:0005622,GO:0000055,GO:0005623,GO:0003964,GO:0030975	K01251,K07466,K12489;;;K01251,K07466,K12489	Metabolism;;;Cellular Processes	Amino acid metabolism;;;Transport and catabolism	00270 Cysteine and methionine metabolism;;;04144 Endocytosis
comp174257_c0	gi|147781105|emb|CAN64972.1| hypothetical protein VITISV_025928 [Vitis vinifera];;;gi|147819265|emb|CAN68965.1| hypothetical protein VITISV_031258 [Vitis vinifera];;;gi|147788526|emb|CAN65302.1| hypothetical protein VITISV_002195 [Vitis vinifera];;;gi|147768613|emb|CAN67165.1| hypothetical protein VITISV_037677 [Vitis vinifera];;;gi|147858492|emb|CAN81397.1| hypothetical protein VITISV_018726 [Vi…	GO:0015074,GO:0016787,GO:0046872,GO:0008152,GO:0003676,GO:0008270	K00430,K00654,K12619,K07198,K05658;;;K00430,K00654,K12619,K07198,K05658;;;K00430,K00654,K12619,K07198,K05658;;;K00430,K00654,K12619,K07198,K05658;;;K00430,K00654,K12619,K07198,K05658;;;K00430,K00654,K12619,K07198,K05658	Metabolism;;;Genetic Information Processing;;;Genetic Information Processing;;;Environmental Information Processing;;;Metabolism;;;Cellular Processes	Biosynthesis of other secondary metabolites;;;Translation;;;Folding, sorting and degradation;;;Membrane transport;;;Lipid metabolism;;;Transport and catabolism	00940 Phenylpropanoid biosynthesis;;;03008 Ribosome biogenesis in eukaryotes;;;03018 RNA degradation;;;02010 ABC transporters;;;00600 Sphingolipid metabolism;;;04140 Regulation of autophagy
comp55732_c0	gi|147788918|emb|CAN69344.1| hypothetical protein VITISV_006017 [Vitis vinifera];;;gi|147770282|emb|CAN65233.1| hypothetical protein VITISV_022975 [Vitis vinifera];;;gi|40644190|emb|CAC95126.1| gag-pol polyprotein [Populus deltoides];;;gi|147790768|emb|CAN75041.1| hypothetical protein VITISV_027174 [Vitis vinifera];;;gi|147775172|emb|CAN70361.1| hypothetical protein VITISV_033646 [Vitis vinifera]…	GO:0015074,GO:0016787,GO:0005524,GO:0016310,GO:0000166,GO:0016887,GO:0043531,GO:0003676,GO:0016301,GO:0006541,GO:0008270	K00559,K05290,K13420,K00759,K05658,K01006,K05356,K01876,K14489,K01623,K00899,K03283,K13428,K07374,K10636,K03136,K01868,K17982,K14416,K04564,K14760,K12882;;;K00559,K05290,K13420,K00759,K05658,K01006,K05356,K01876,K14489,K01623,K00899,K03283,K13428,K07374,K10636,K03136,K01868,K17982,K14416,K04564,K14760,K12882;;;K00559,K05290,K13420,K00759,K05658,K01006,K05356,K01876,K14489,K01623,K00899,K03283,K13…	Cellular Processes;;;Genetic Information Processing;;;Metabolism;;;Metabolism;;;Metabolism;;;Metabolism;;;Genetic Information Processing;;;Organismal Systems;;;Genetic Information Processing;;;Metabolism;;;Metabolism;;;Metabolism;;;Genetic Information Processing;;;Metabolism;;;Metabolism;;;Metabolism;;;Genetic Information Processing;;;Environmental Information Processing;;;Genetic Information Pro…	Transport and catabolism;;;Translation;;;Metabolism of cofactors and vitamins;;;Overview;;;Carbohydrate metabolism;;;Nucleotide metabolism;;;Transcription;;;Environmental adaptation;;;Translation;;;Carbohydrate metabolism;;;Lipid metabolism;;;Amino acid metabolism;;;Translation;;;Energy metabolism;;;Overview;;;Metabolism of terpenoids and polyketides;;;Folding, sorting and degradation;;;Signal tr…	04146 Peroxisome;;;00970 Aminoacyl-tRNA biosynthesis;;;00130 Ubiquinone and other terpenoid-quinone biosynthesis;;;01230 Biosynthesis of amino acids;;;00030 Pentose phosphate pathway;;;00230 Purine metabolism;;;03022 Basal transcription factors;;;04626 Plant-pathogen interaction;;;03015 mRNA surveillance pathway;;;00051 Fructose and mannose metabolism;;;00100 Steroid biosynthesis;;;00270 Cysteine…
comp72245_c1	gi|147795970|emb|CAN76333.1| hypothetical protein VITISV_021982 [Vitis vinifera];;;gi|147800639|emb|CAN75147.1| hypothetical protein VITISV_014145 [Vitis vinifera];;;gi|658040176|ref|XP_008355683.1| PREDICTED: uncharacterized protein LOC103419342 [Malus domestica];;;gi|596292199|ref|XP_007226466.1| hypothetical protein PRUPE_ppb017830mg [Prunus persica]_x0001_gi|462423402|gb|EMJ27665.1| hypotheti…	GO:0015074,GO:0016740,GO:0046872,GO:0008233,GO:0003676,GO:0006508,GO:0008270
comp71953_c0	gi|147852277|emb|CAN80126.1| hypothetical protein VITISV_013417 [Vitis vinifera];;;gi|596034850|ref|XP_007219605.1| hypothetical protein PRUPE_ppa023156mg [Prunus persica]_x0001_gi|462416067|gb|EMJ20804.1| hypothetical protein PRUPE_ppa023156mg [Prunus persica];;;gi|596299486|ref|XP_007227649.1| hypothetical protein PRUPE_ppa016870mg [Prunus persica]_x0001_gi|462424585|gb|EMJ28848.1| hypothetical…	GO:0004672,GO:0046912,GO:0006468,GO:0050790,GO:0000166,GO:0046983,GO:0008270,GO:0005524,GO:0016887,GO:0006808,GO:0008152,GO:0046872,GO:0030234,GO:0003676,GO:0003677	K02703,K03231	Metabolism	Energy metabolism	00195 Photosynthesis
comp64343_c5	gi|148009102|gb|ABQ52687.1| pathogen-inducible transcription factor ERF3 [Triticum aestivum];;;gi|326491333|dbj|BAK05766.1| predicted protein [Hordeum vulgare subsp. vulgare];;;gi|148009084|gb|ABQ52686.1| ethylene-responsive factor [Thinopyrum intermedium];;;gi|672188486|ref|XP_008813598.1| PREDICTED: ethylene-responsive transcription factor 2 [Phoenix dactylifera];;;gi|743827488|ref|XP_010933603…	GO:0009873,GO:0005634,GO:0006355,GO:0003700,GO:0009620,GO:0006952,GO:0009835,GO:0003677,GO:0006351	K13432	Organismal Systems	Environmental adaptation	04626 Plant-pathogen interaction
comp66987_c0	gi|1531756|emb|CAA57810.1| proline-rich-like protein [Asparagus officinalis];;;gi|695001808|ref|XP_009418218.1| PREDICTED: 36.4 kDa proline-rich protein-like [Musa acuminata subsp. malaccensis];;;gi|672130706|ref|XP_008788893.1| PREDICTED: 36.4 kDa proline-rich protein-like [Phoenix dactylifera];;;gi|743766170|ref|XP_010913319.1| PREDICTED: 36.4 kDa proline-rich protein [Elaeis guineensis];;;gi|1…	GO:0009506,GO:0009507,GO:0016020,GO:0048046,GO:0009535	K02883	Genetic Information Processing	Translation	03010 Ribosome
comp60784_c0	gi|157689356|gb|ABV65234.1| NADH-plastoquinone oxidoreductase subunit 5, partial (chloroplast) [Strasburgeria robusta];;;gi|157689302|gb|ABV65207.1| NADH-plastoquinone oxidoreductase subunit 5, partial (chloroplast) [Ixerba brexioides];;;gi|21636032|gb|AAM69832.1| NADH dehydrogenase subunit F [Vaccinium smallii];;;gi|315377309|gb|ADU05492.1| NADH dehydrogenase subunit F, partial (chloroplast) [Co…	GO:0009536,GO:0009507,GO:0016020,GO:0042773,GO:0016021,GO:0048038,GO:0008137,GO:0055114,GO:0016491
comp59954_c1	gi|194701602|gb|ACF84885.1| unknown [Zea mays]_x0001_gi|194703588|gb|ACF85878.1| unknown [Zea mays]_x0001_gi|194707604|gb|ACF87886.1| unknown [Zea mays]_x0001_gi|195605268|gb|ACG24464.1| pyridoxin biosynthesis protein ER1 [Zea mays];;;gi|226496920|ref|NP_001140657.1| uncharacterized LOC100272732 [Zea mays]_x0001_gi|194700422|gb|ACF84295.1| unknown [Zea mays];;;gi|414883340|tpg|DAA59354.1| TPA: Py…	GO:0009408,GO:0034976,GO:0042819,GO:0009507,GO:0005829,GO:0046982,GO:0042823,GO:0009644,GO:0042542,GO:0003824,GO:0008152,GO:0006457,GO:0016829,GO:0036381	K06215	Metabolism	Metabolism of cofactors and vitamins	00750 Vitamin B6 metabolism
comp67173_c1	gi|194707066|gb|ACF87617.1| unknown [Zea mays]_x0001_gi|195641414|gb|ACG40175.1| calcium-dependent protein kinase 2 [Zea mays]_x0001_gi|414586423|tpg|DAA36994.1| TPA: putative phosphoenolpyruvate carboxylase kinase family protein [Zea mays];;;gi|670374556|ref|XP_008668659.1| PREDICTED: phosphoenolpyruvate carboxylase kinase 4 isoform X3 [Zea mays];;;gi|670374554|ref|XP_008668658.1| PREDICTED: pho…	GO:0004672,GO:0006468,GO:0035556,GO:0000166,GO:0005737,GO:0009738,GO:0004683,GO:0009931,GO:0005516,GO:0016301,GO:0005524,GO:0016310,GO:0018105,GO:0046777,GO:0005886	K13412	Organismal Systems	Environmental adaptation	04626 Plant-pathogen interaction
comp62959_c2	gi|195615916|gb|ACG29788.1| glycosyltransferase [Zea mays];;;gi|195611628|gb|ACG27644.1| glycosyltransferase [Zea mays];;;gi|672172902|ref|XP_008806562.1| PREDICTED: uncharacterized protein LOC103719214 [Phoenix dactylifera];;;gi|115436744|ref|NP_001043125.1| Os01g0498300 [Oryza sativa Japonica Group]_x0001_gi|55297629|dbj|BAD69004.1| HGA1-like protein [Oryza sativa Japonica Group]_x0001_gi|56202…	GO:0016740,GO:0016757,GO:0008152,GO:0010200	K18134	Metabolism	Glycan biosynthesis and metabolism	00514 Other types of O-glycan biosynthesis
comp66396_c0	gi|20161527|dbj|BAB90450.1| hypothetical protein [Oryza sativa Japonica Group];;;gi|115438937|ref|NP_001043748.1| Os01g0654400 [Oryza sativa Japonica Group]_x0001_gi|113533279|dbj|BAF05662.1| Os01g0654400 [Oryza sativa Japonica Group]_x0001_gi|125527106|gb|EAY75220.1| hypothetical protein OsI_03109 [Oryza sativa Indica Group]_x0001_gi|125571424|gb|EAZ12939.1| hypothetical protein OsJ_02860 [Oryza…	GO:0008150
comp63811_c0	gi|218191362|gb|EEC73789.1| hypothetical protein OsI_08476 [Oryza sativa Indica Group];;;gi|743832315|ref|XP_010934943.1| PREDICTED: protein REVEILLE 8-like [Elaeis guineensis];;;gi|222623448|gb|EEE57580.1| hypothetical protein OsJ_07933 [Oryza sativa Japonica Group];;;gi|672141882|ref|XP_008794786.1| PREDICTED: protein REVEILLE 5-like isoform X3 [Phoenix dactylifera];;;gi|743854946|ref|XP_010941…	GO:0006355,GO:0003700,GO:0003677	K12133,K12134	Organismal Systems	Environmental adaptation	04712 Circadian rhythm - plant
comp63437_c0	gi|218194657|gb|EEC77084.1| hypothetical protein OsI_15488 [Oryza sativa Indica Group]_x0001_gi|222628674|gb|EEE60806.1| hypothetical protein OsJ_14405 [Oryza sativa Japonica Group];;;gi|226499520|ref|NP_001144230.1| hypothetical protein precursor [Zea mays]_x0001_gi|195638776|gb|ACG38856.1| hypothetical protein [Zea mays]_x0001_gi|238011144|gb|ACR36607.1| unknown [Zea mays]_x0001_gi|414587877|tp…
comp60537_c0	gi|218198955|gb|EEC81382.1| hypothetical protein OsI_24593 [Oryza sativa Indica Group];;;gi|147780188|emb|CAN75530.1| hypothetical protein VITISV_001347 [Vitis vinifera];;;gi|449469424|ref|XP_004152420.1| PREDICTED: uncharacterized protein LOC101209159 [Cucumis sativus]_x0001_gi|700195107|gb|KGN50284.1| hypothetical protein Csa_5G165300 [Cucumis sativus];;;gi|218184351|gb|EEC66778.1| hypothetical…	GO:0009684,GO:0010167,GO:0006569,GO:0015706,GO:0005886
comp62365_c0	gi|219363615|ref|NP_001136825.1| uncharacterized protein LOC100216973 [Zea mays]_x0001_gi|194697262|gb|ACF82715.1| unknown [Zea mays]_x0001_gi|413922378|gb|AFW62310.1| hypothetical protein ZEAMMB73_561581 [Zea mays];;;gi|514796414|ref|XP_004973544.1| PREDICTED: uncharacterized protein LOC101780988 [Setaria italica];;;gi|242079285|ref|XP_002444411.1| hypothetical protein SORBIDRAFT_07g021540 [Sorg…
comp52674_c0	gi|222616986|gb|EEE53118.1| hypothetical protein OsJ_35903 [Oryza sativa Japonica Group]	GO:0000287
comp63906_c2	gi|222618782|gb|EEE54914.1| hypothetical protein OsJ_02446 [Oryza sativa Japonica Group];;;gi|20521298|dbj|BAB91812.1| extensin precursor-like [Oryza sativa Japonica Group]_x0001_gi|20804618|dbj|BAB92308.1| extensin precursor-like [Oryza sativa Japonica Group]_x0001_gi|215740676|dbj|BAG97332.1| unnamed protein product [Oryza sativa Japonica Group]_x0001_gi|218188572|gb|EEC70999.1| hypothetical pr…		K02984	Genetic Information Processing	Translation	03010 Ribosome
comp66429_c0	gi|223946785|gb|ACN27476.1| unknown [Zea mays]_x0001_gi|223947805|gb|ACN27986.1| unknown [Zea mays]_x0001_gi|413933408|gb|AFW67959.1| hypothetical protein ZEAMMB73_231055 [Zea mays];;;gi|242033347|ref|XP_002464068.1| hypothetical protein SORBIDRAFT_01g011700 [Sorghum bicolor]_x0001_gi|241917922|gb|EER91066.1| hypothetical protein SORBIDRAFT_01g011700 [Sorghum bicolor];;;gi|212274841|ref|NP_001130…	GO:0016020,GO:0006810,GO:0005215
comp60751_c1	gi|225444607|ref|XP_002277404.1| PREDICTED: phosphoinositide phosphatase SAC3 [Vitis vinifera]_x0001_gi|297738507|emb|CBI27752.3| unnamed protein product [Vitis vinifera];;;gi|695066267|ref|XP_009380019.1| PREDICTED: phosphoinositide phosphatase SAC3-like [Musa acuminata subsp. malaccensis];;;gi|255550313|ref|XP_002516207.1| phosphoinositide 5-phosphatase, putative [Ricinus communis]_x0001_gi|223…	GO:0042578,GO:0016787,GO:0008152,GO:0007033,GO:0004571,GO:0036092,GO:0016798
comp58680_c1	gi|226001041|dbj|BAH36874.1| xyloglucan endotransglucosylase/hydrolase [Rosa hybrid cultivar];;;gi|68532873|dbj|BAE06061.1| xyloglucan endotransglucosylase/hydrolase [Sagittaria pygmaea];;;gi|703124312|ref|XP_010103019.1| putative xyloglucan endotransglucosylase/hydrolase protein 23 [Morus notabilis]_x0001_gi|587906521|gb|EXB94586.1| putative xyloglucan endotransglucosylase/hydrolase protein 23 […	GO:0071555,GO:0016740,GO:0005576,GO:0009832,GO:0004553,GO:0010411,GO:0048046,GO:0042546,GO:0005618,GO:0016787,GO:0016757,GO:0005975,GO:0008152,GO:0006073,GO:0016762,GO:0016798	K11752,K14504;;;K11752,K14504	Environmental Information Processing;;;Metabolism	Signal transduction;;;Metabolism of cofactors and vitamins	04075 Plant hormone signal transduction;;;00740 Riboflavin metabolism
comp63977_c0	gi|226494127|ref|NP_001147464.1| anthranilate N-benzoyltransferase protein 1 [Zea mays]_x0001_gi|195611590|gb|ACG27625.1| anthranilate N-benzoyltransferase protein 1 [Zea mays]_x0001_gi|414870340|tpg|DAA48897.1| TPA: anthranilate N-benzoyltransferase protein 1 [Zea mays];;;gi|357158464|ref|XP_003578136.1| PREDICTED: shikimate O-hydroxycinnamoyltransferase-like [Brachypodium distachyon];;;gi|51479…	GO:0016740,GO:0008152,GO:0016747	K13065;;;K13065;;;K13065	Metabolism;;;Metabolism;;;Metabolism	Biosynthesis of other secondary metabolites;;;Biosynthesis of other secondary metabolites;;;Biosynthesis of other secondary metabolites	00945 Stilbenoid, diarylheptanoid and gingerol biosynthesis;;;00940 Phenylpropanoid biosynthesis;;;00941 Flavonoid biosynthesis
comp67815_c0	gi|226496125|ref|NP_001151303.1| polygalacturonase inhibitor 1 precursor [Zea mays]_x0001_gi|195645684|gb|ACG42310.1| polygalacturonase inhibitor 1 precursor [Zea mays]_x0001_gi|414867324|tpg|DAA45881.1| TPA: polygalacturonase inhibitor 1 [Zea mays];;;gi|242040543|ref|XP_002467666.1| hypothetical protein SORBIDRAFT_01g031930 [Sorghum bicolor]_x0001_gi|241921520|gb|EER94664.1| hypothetical protein…	GO:0004675,GO:0010310,GO:0005576,GO:0031625,GO:0007178,GO:0009867,GO:0043086,GO:0009617,GO:0006612,GO:0008152,GO:0009753,GO:0009755,GO:0009694,GO:0009505,GO:0009506,GO:0016740,GO:0000165,GO:0035304,GO:0004714,GO:0048046,GO:0090353,GO:0005618,GO:0031348,GO:0001653,GO:0005622,GO:0046777,GO:0018108,GO:0005886	K16224,K13428,K13420,K13415,K13417,K01188,K13416;;;K16224,K13428,K13420,K13415,K13417,K01188,K13416;;;K16224,K13428,K13420,K13415,K13417,K01188,K13416;;;K16224,K13428,K13420,K13415,K13417,K01188,K13416;;;K16224,K13428,K13420,K13415,K13417,K01188,K13416	Environmental Information Processing;;;Metabolism;;;Metabolism;;;Metabolism;;;Organismal Systems	Signal transduction;;;Biosynthesis of other secondary metabolites;;;Carbohydrate metabolism;;;Metabolism of other amino acids;;;Environmental adaptation	04075 Plant hormone signal transduction;;;00940 Phenylpropanoid biosynthesis;;;00500 Starch and sucrose metabolism;;;00460 Cyanoamino acid metabolism;;;04626 Plant-pathogen interaction
comp38574_c1	gi|226497780|ref|NP_001143307.1| hypothetical protein [Zea mays]_x0001_gi|195610686|gb|ACG27173.1| hypothetical protein [Zea mays]_x0001_gi|195617370|gb|ACG30515.1| hypothetical protein [Zea mays]_x0001_gi|414880823|tpg|DAA57954.1| TPA: hypothetical protein ZEAMMB73_797867 [Zea mays];;;gi|242058453|ref|XP_002458372.1| hypothetical protein SORBIDRAFT_03g032340 [Sorghum bicolor]_x0001_gi|241930347|…
comp45636_c0	gi|226498394|ref|NP_001147138.1| long cell-linked locus protein [Zea mays]_x0001_gi|195607608|gb|ACG25634.1| long cell-linked locus protein [Zea mays]_x0001_gi|413955978|gb|AFW88627.1| cell-linked locus protein [Zea mays];;;gi|226508050|ref|NP_001147023.1| long cell-linked locus protein [Zea mays]_x0001_gi|195606578|gb|ACG25119.1| long cell-linked locus protein [Zea mays];;;gi|695001434|ref|XP_00…	GO:0008150,GO:0005575
comp56379_c0	gi|226503093|ref|NP_001147414.1| Grx_I1 - glutaredoxin subgroup III [Zea mays]_x0001_gi|195611204|gb|ACG27432.1| Grx_I1 - glutaredoxin subgroup III [Zea mays]_x0001_gi|223947415|gb|ACN27791.1| unknown [Zea mays]_x0001_gi|413948477|gb|AFW81126.1| grx_I1-glutaredoxin subgroup III [Zea mays];;;gi|514746819|ref|XP_004961217.1| PREDICTED: monothiol glutaredoxin-S9-like [Setaria italica];;;gi|743756887…	GO:0005634,GO:0009410,GO:0000165,GO:0010310,GO:0035304,GO:0005737,GO:0055114,GO:0009738,GO:0005515,GO:0009867,GO:0045454,GO:0051536,GO:0051537,GO:0009814,GO:0005622,GO:0005623,GO:0009751,GO:0046872,GO:0009753,GO:0015035,GO:0009055,GO:0009695
comp69759_c4	gi|226505826|ref|NP_001145939.1| uncharacterized LOC100279462 [Zea mays]_x0001_gi|219885023|gb|ACL52886.1| unknown [Zea mays];;;gi|414884668|tpg|DAA60682.1| TPA: hypothetical protein ZEAMMB73_781558 [Zea mays];;;gi|242048534|ref|XP_002462013.1| hypothetical protein SORBIDRAFT_02g012580 [Sorghum bicolor]_x0001_gi|241925390|gb|EER98534.1| hypothetical protein SORBIDRAFT_02g012580 [Sorghum bicolor];…		K05747	Cellular Processes	Transport and catabolism	04144 Endocytosis
comp46381_c0	gi|242041235|ref|XP_002468012.1| hypothetical protein SORBIDRAFT_01g038035, partial [Sorghum bicolor]_x0001_gi|241921866|gb|EER95010.1| hypothetical protein SORBIDRAFT_01g038035, partial [Sorghum bicolor];;;gi|115452497|ref|NP_001049849.1| Os03g0299600, partial [Oryza sativa Japonica Group]_x0001_gi|113548320|dbj|BAF11763.1| Os03g0299600, partial [Oryza sativa Japonica Group];;;gi|573949346|ref|X…	GO:0005575,GO:0003674
comp62714_c0	gi|242043322|ref|XP_002459532.1| hypothetical protein SORBIDRAFT_02g006230 [Sorghum bicolor]_x0001_gi|241922909|gb|EER96053.1| hypothetical protein SORBIDRAFT_02g006230 [Sorghum bicolor];;;gi|242047860|ref|XP_002461676.1| hypothetical protein SORBIDRAFT_02g006310 [Sorghum bicolor]_x0001_gi|241925053|gb|EER98197.1| hypothetical protein SORBIDRAFT_02g006310 [Sorghum bicolor];;;gi|242037885|ref|XP_0…	GO:0004672,GO:0004674,GO:0009506,GO:0004675,GO:0016740,GO:0006468,GO:0000166,GO:0031625,GO:0007178,GO:0016301,GO:0005524,GO:0016020,GO:0016021,GO:0001653,GO:0016310,GO:0046777,GO:0009755,GO:0005886	K13428,K13420	Organismal Systems	Environmental adaptation	04626 Plant-pathogen interaction
comp66572_c1	gi|242054317|ref|XP_002456304.1| hypothetical protein SORBIDRAFT_03g033760 [Sorghum bicolor]_x0001_gi|241928279|gb|EES01424.1| hypothetical protein SORBIDRAFT_03g033760 [Sorghum bicolor];;;gi|125571925|gb|EAZ13440.1| hypothetical protein OsJ_03360 [Oryza sativa Japonica Group];;;gi|125527612|gb|EAY75726.1| hypothetical protein OsI_03637 [Oryza sativa Indica Group];;;gi|115439763|ref|NP_001044161.…
comp46275_c0	gi|242054375|ref|XP_002456333.1| hypothetical protein SORBIDRAFT_03g034120 [Sorghum bicolor]_x0001_gi|241928308|gb|EES01453.1| hypothetical protein SORBIDRAFT_03g034120 [Sorghum bicolor];;;gi|728849827|gb|KHG29270.1| hypothetical protein F383_14119 [Gossypium arboreum];;;gi|823224210|ref|XP_012444872.1| PREDICTED: uncharacterized protein LOC105769041 [Gossypium raimondii]_x0001_gi|763787316|gb|KJ…	GO:0009505,GO:0008150,GO:0003674
comp69304_c4	gi|242060502|ref|XP_002451540.1| hypothetical protein SORBIDRAFT_04g003470 [Sorghum bicolor]_x0001_gi|241931371|gb|EES04516.1| hypothetical protein SORBIDRAFT_04g003470 [Sorghum bicolor];;;gi|695044898|ref|XP_009410222.1| PREDICTED: protein CHLOROPLAST IMPORT APPARATUS 2-like isoform X2 [Musa acuminata subsp. malaccensis];;;gi|835917274|ref|XP_012698033.1| PREDICTED: LOW QUALITY PROTEIN: protein …		K12129,K12127,K12135,K12130	Organismal Systems	Environmental adaptation	04712 Circadian rhythm - plant
comp51555_c0	gi|242066422|ref|XP_002454500.1| hypothetical protein SORBIDRAFT_04g032230 [Sorghum bicolor]_x0001_gi|241934331|gb|EES07476.1| hypothetical protein SORBIDRAFT_04g032230 [Sorghum bicolor]
comp63052_c0	gi|242066526|ref|XP_002454552.1| hypothetical protein SORBIDRAFT_04g033150 [Sorghum bicolor]_x0001_gi|241934383|gb|EES07528.1| hypothetical protein SORBIDRAFT_04g033150 [Sorghum bicolor];;;gi|514715715|ref|XP_004953316.1| PREDICTED: phospholipase A1-Ibeta2, chloroplastic-like [Setaria italica];;;gi|14140134|emb|CAC39051.1| lipase-like protein [Oryza sativa]_x0001_gi|125540533|gb|EAY86928.1| hypot…	GO:0047714,GO:0016787,GO:0006629,GO:0008970,GO:0009693	K16818;;;K16818	Metabolism;;;Metabolism	Lipid metabolism;;;Lipid metabolism	00564 Glycerophospholipid metabolism;;;00592 alpha-Linolenic acid metabolism
comp57873_c0	gi|242070021|ref|XP_002450287.1| hypothetical protein SORBIDRAFT_05g003260 [Sorghum bicolor]_x0001_gi|241936130|gb|EES09275.1| hypothetical protein SORBIDRAFT_05g003260 [Sorghum bicolor];;;gi|670398797|ref|XP_008679414.1| PREDICTED: uncharacterized protein LOC103654348 [Zea mays]_x0001_gi|413924899|gb|AFW64831.1| hypothetical protein ZEAMMB73_149596 [Zea mays];;;gi|514707861|ref|XP_004951400.1| P…
comp63960_c0	gi|242072926|ref|XP_002446399.1| hypothetical protein SORBIDRAFT_06g015320 [Sorghum bicolor]_x0001_gi|241937582|gb|EES10727.1| hypothetical protein SORBIDRAFT_06g015320 [Sorghum bicolor];;;gi|836000576|ref|XP_012702885.1| PREDICTED: LOW QUALITY PROTEIN: cytochrome P450 77A4-like [Setaria italica];;;gi|721690701|ref|XP_003581190.2| PREDICTED: cytochrome P450 77A4-like [Brachypodium distachyon];;;g…	GO:0010048,GO:0016705,GO:0005506,GO:0019395,GO:0020037,GO:0016709,GO:0044550,GO:0055114,GO:0016491,GO:0004497,GO:0052722,GO:0016020,GO:0016021,GO:0046872,GO:0010143	K00517,K15399;;;K00517,K15399;;;K00517,K15399	Metabolism;;;Metabolism;;;Metabolism	Biosynthesis of other secondary metabolites;;;Metabolism of terpenoids and polyketides;;;Lipid metabolism	00945 Stilbenoid, diarylheptanoid and gingerol biosynthesis;;;00903 Limonene and pinene degradation;;;00073 Cutin, suberine and wax biosynthesis
comp42075_c0	gi|242076524|ref|XP_002448198.1| hypothetical protein SORBIDRAFT_06g022820 [Sorghum bicolor]_x0001_gi|241939381|gb|EES12526.1| hypothetical protein SORBIDRAFT_06g022820 [Sorghum bicolor]
comp62382_c0	gi|242079479|ref|XP_002444508.1| hypothetical protein SORBIDRAFT_07g023030 [Sorghum bicolor]_x0001_gi|241940858|gb|EES14003.1| hypothetical protein SORBIDRAFT_07g023030 [Sorghum bicolor];;;gi|514796932|ref|XP_004973673.1| PREDICTED: ethylene-responsive transcription factor ERF109-like [Setaria italica];;;gi|326518784|dbj|BAJ92553.1| predicted protein [Hordeum vulgare subsp. vulgare];;;gi|22653017…	GO:0005634,GO:0006355,GO:0003700,GO:0035556,GO:0002679,GO:0003677,GO:0009693,GO:0006351	K14516,K14517,K13434;;;K14516,K14517,K13434	Organismal Systems;;;Environmental Information Processing	Environmental adaptation;;;Signal transduction	04626 Plant-pathogen interaction;;;04075 Plant hormone signal transduction
comp38555_c0	gi|2463588|dbj|BAA22546.1| FB1035 precursor [Ananas comosus];;;gi|75277440|sp|O23791.1|BROM1_ANACO RecName: Full=Fruit bromelain; AltName: Allergen=Ana c 2; Flags: Precursor [Ananas comosus]_x0001_gi|2342496|dbj|BAA21849.1| bromelain [Ananas comosus];;;gi|334904467|gb|AEH26024.1| cysteine peptidase [Ananas comosus];;;gi|45738078|gb|AAS75836.1| fastuosain precursor [Bromelia fastuosa];;;gi|5292742…	GO:0016787,GO:0008233,GO:0008234,GO:0006508	K01365	Cellular Processes	Transport and catabolism	04145 Phagosome
comp58321_c0	gi|25044805|gb|AAM28273.1| PRAS-rich protein [Ananas comosus]
comp66222_c0	gi|25044807|gb|AAM28281.1| nonspecific lipid-transfer protein, partial [Ananas comosus];;;gi|672157667|ref|XP_008798551.1| PREDICTED: non-specific lipid-transfer protein 1-like [Phoenix dactylifera];;;gi|743788721|ref|XP_010922736.1| PREDICTED: non-specific lipid-transfer protein 1-like [Elaeis guineensis];;;gi|319801088|emb|CBW38504.1| lipid transfer protein [Helianthus annuus];;;gi|319801086|em…	GO:0008289,GO:0006869,GO:0006810
comp63845_c0	gi|25044833|gb|AAM28287.1| xyloglucan endotransglycosylase, partial [Ananas comosus];;;gi|695038320|ref|XP_009406667.1| PREDICTED: probable xyloglucan endotransglucosylase/hydrolase protein 23 [Musa acuminata subsp. malaccensis];;;gi|743811963|ref|XP_010929300.1| PREDICTED: probable xyloglucan endotransglucosylase/hydrolase protein 25 [Elaeis guineensis];;;gi|672159358|ref|XP_008799439.1| PREDICT…	GO:0071555,GO:0016740,GO:0080039,GO:0005576,GO:0004553,GO:0010411,GO:0048046,GO:0042545,GO:0042546,GO:0005618,GO:0016787,GO:0016757,GO:0005975,GO:0080022,GO:0008152,GO:0006073,GO:0016762,GO:0016798	K14504,K11752;;;K14504,K11752	Environmental Information Processing;;;Metabolism	Signal transduction;;;Metabolism of cofactors and vitamins	04075 Plant hormone signal transduction;;;00740 Riboflavin metabolism
comp65075_c0	gi|255540843|ref|XP_002511486.1| Rhicadhesin receptor precursor, putative [Ricinus communis]_x0001_gi|223550601|gb|EEF52088.1| Rhicadhesin receptor precursor, putative [Ricinus communis];;;gi|25044823|gb|AAM28275.1| germin-like protein [Ananas comosus];;;gi|720051658|ref|XP_010272156.1| PREDICTED: germin-like protein subfamily T member 2 [Nelumbo nucifera];;;gi|672191413|ref|XP_008775504.1| PREDI…	GO:0004784,GO:0030145,GO:0019430,GO:0045735,GO:0046872,GO:0005576,GO:0055114,GO:0016491	K19476	Cellular Processes	Transport and catabolism	04144 Endocytosis
comp65951_c0	gi|255580545|ref|XP_002531097.1| hypothetical protein RCOM_1417730 [Ricinus communis]_x0001_gi|223529343|gb|EEF31311.1| hypothetical protein RCOM_1417730 [Ricinus communis];;;gi|643713685|gb|KDP26350.1| hypothetical protein JCGZ_17508 [Jatropha curcas];;;gi|802716569|ref|XP_012085049.1| PREDICTED: ninja-family protein mc410 [Jatropha curcas];;;gi|743870994|ref|XP_010906183.1| PREDICTED: ninja-fam…	GO:0009506,GO:0015074,GO:0000166,GO:0005622,GO:0006810,GO:0003676,GO:0007165	K05747	Cellular Processes	Transport and catabolism	04144 Endocytosis
comp61997_c2	gi|255590094|ref|XP_002535169.1| conserved hypothetical protein [Ricinus communis]_x0001_gi|223523841|gb|EEF27214.1| conserved hypothetical protein [Ricinus communis];;;gi|586829792|gb|AHJ81032.1| orf108a (mitochondrion) [Panax ginseng]	GO:0005739
comp53919_c1	gi|289065089|ref|YP_003433975.1| photosystem I P700 apoprotein A1 [Typha latifolia]_x0001_gi|69217773|gb|AAZ04121.1| photosystem I P700 apoprotein A1 [Typha latifolia]_x0001_gi|281371772|gb|ADA63699.1| photosystem I P700 apoprotein A1 [Typha latifolia];;;gi|751425716|ref|YP_009116342.1| photosystem I p700 apoprotein A1 (chloroplast) [Ananas comosus]_x0001_gi|746001370|dbj|BAQ19641.1| photosystem …	GO:0009536,GO:0009507,GO:0016168,GO:0055114,GO:0016491,GO:0015979,GO:0009579,GO:0051536,GO:0009522,GO:0051539,GO:0016020,GO:0016021,GO:0046872,GO:0018298,GO:0042651,GO:0000287,GO:0009055,GO:0009535	K02690,K02689	Metabolism	Energy metabolism	00195 Photosynthesis
comp58217_c1	gi|290489404|gb|ADD31086.1| cytochrome b6 protein (chloroplast) [Ximenia americana];;;gi|52220839|ref|YP_086995.1| cytochrome b6 [Panax ginseng]_x0001_gi|114107162|ref|YP_740147.1| cytochrome b6 [Daucus carota]_x0001_gi|359422174|ref|YP_004935582.1| cytochrome b6 (chloroplast) [Eleutherococcus senticosus]_x0001_gi|558602941|ref|YP_008814973.1| cytochrome b6 (chloroplast) [Brassaiopsis hainla]_x00…	GO:0009536,GO:0005506,GO:0009507,GO:0020037,GO:0045158,GO:0055114,GO:0016491,GO:0015979,GO:0009579,GO:0022900,GO:0016020,GO:0016021,GO:0022904,GO:0046872,GO:0042651,GO:0009055,GO:0009535	K02635	Metabolism	Energy metabolism	00195 Photosynthesis
comp49871_c0	gi|290790766|gb|ADD63023.1| photosystem II protein K (chloroplast) [Potamophila parviflora];;;gi|290790834|gb|ADD63090.1| photosystem II protein K (chloroplast) [Microlaena stipoides];;;gi|290790697|gb|ADD62955.1| photosystem II protein K (chloroplast) [Oryza australiensis];;;gi|42795540|gb|AAS46106.1| photosystem II protein K (chloroplast) [Oryza sativa Japonica Group]_x0001_gi|42795604|gb|AAS46…	GO:0009536,GO:0009539,GO:0009507,GO:0009523,GO:0016020,GO:0016021,GO:0015979,GO:0009579,GO:0042651,GO:0009535	K02712	Metabolism	Energy metabolism	00195 Photosynthesis
comp57629_c0	gi|293336606|ref|NP_001168620.1| hypothetical protein [Zea mays]_x0001_gi|223949601|gb|ACN28884.1| unknown [Zea mays]_x0001_gi|414876509|tpg|DAA53640.1| TPA: hypothetical protein ZEAMMB73_041795 [Zea mays];;;gi|58618109|gb|AAW80625.1| NPR1 interactor [Oryza sativa Indica Group]_x0001_gi|125524280|gb|EAY72394.1| hypothetical protein OsI_00248 [Oryza sativa Indica Group];;;gi|53791256|dbj|BAD52461.…
comp107116_c0	gi|297599156|ref|NP_001046773.2| Os02g0455400 [Oryza sativa Japonica Group]_x0001_gi|255670865|dbj|BAF08687.2| Os02g0455400 [Oryza sativa Japonica Group];;;gi|47496918|dbj|BAD19988.1| unknown protein [Oryza sativa Japonica Group]_x0001_gi|47497828|dbj|BAD19925.1| unknown protein [Oryza sativa Japonica Group];;;gi|743872016|ref|XP_010906437.1| PREDICTED: uncharacterized protein LOC105033368 [Elaei…
comp66826_c3	gi|297608948|ref|NP_001062435.2| Os08g0548400 [Oryza sativa Japonica Group]_x0001_gi|42407552|dbj|BAD10757.1| dnaJ protein homolog-like [Oryza sativa Japonica Group]_x0001_gi|42408733|dbj|BAD09951.1| dnaJ protein homolog-like [Oryza sativa Japonica Group]_x0001_gi|222640980|gb|EEE69112.1| hypothetical protein OsJ_28187 [Oryza sativa Japonica Group]_x0001_gi|255678630|dbj|BAF24349.2| Os08g0548400 …	GO:0009507,GO:0032259,GO:0008168,GO:0051082,GO:0042026,GO:0051087	K09503	Genetic Information Processing	Folding, sorting and degradation	04141 Protein processing in endoplasmic reticulum
comp61759_c0	gi|297724457|ref|NP_001174592.1| Os06g0140000 [Oryza sativa Japonica Group]_x0001_gi|55296479|dbj|BAD68675.1| putative HcrVf3 protein [Oryza sativa Japonica Group]_x0001_gi|125553982|gb|EAY99587.1| hypothetical protein OsI_21565 [Oryza sativa Indica Group]_x0001_gi|125595992|gb|EAZ35772.1| hypothetical protein OsJ_20063 [Oryza sativa Japonica Group]_x0001_gi|255676700|dbj|BAH93320.1| Os06g0140000…		K13415,K13466,K13420,K13428;;;K13415,K13466,K13420,K13428	Organismal Systems;;;Environmental Information Processing	Environmental adaptation;;;Signal transduction	04626 Plant-pathogen interaction;;;04075 Plant hormone signal transduction
comp36904_c0	gi|297735946|emb|CBI23503.3| unnamed protein product [Vitis vinifera];;;gi|602034|emb|CAA34729.1| unnamed protein product (mitochondrion) [Beta vulgaris subsp. vulgaris];;;gi|400639|sp|P15688.2|NU2M_BETVU RecName: Full=NADH-ubiquinone oxidoreductase chain 2; AltName: Full=NADH dehydrogenase subunit 2 (mitochondrion) [Beta vulgaris]_x0001_gi|12822|emb|CAA34728.1| NADH:ubiquinone reductase subunit …	GO:0070469,GO:0016020,GO:0016021,GO:0008137,GO:0055114,GO:0005739,GO:0016491,GO:0005743
comp63813_c0	gi|2995405|emb|CAA73042.1| polyprotein [Ananas comosus];;;gi|590714517|ref|XP_007049935.1| Gag protease polyprotein [Theobroma cacao]_x0001_gi|508702196|gb|EOX94092.1| Gag protease polyprotein [Theobroma cacao];;;gi|590582750|ref|XP_007014709.1| Uncharacterized protein TCM_040115 [Theobroma cacao]_x0001_gi|508785072|gb|EOY32328.1| Uncharacterized protein TCM_040115 [Theobroma cacao];;;gi|59071415…	GO:0015074,GO:0005634,GO:0006278,GO:0046872,GO:0008233,GO:0005739,GO:0003676,GO:0006508,GO:0003964,GO:0003677,GO:0008270,GO:0004190	K01738,K16196;;;K01738,K16196;;;K01738,K16196;;;K01738,K16196;;;K01738,K16196	Metabolism;;;Metabolism;;;Genetic Information Processing;;;Metabolism;;;Metabolism	Energy metabolism;;;Overview;;;Folding, sorting and degradation;;;Overview;;;Amino acid metabolism	00920 Sulfur metabolism;;;01230 Biosynthesis of amino acids;;;04141 Protein processing in endoplasmic reticulum;;;01200 Carbon metabolism;;;00270 Cysteine and methionine metabolism
comp68926_c0	gi|302142823|emb|CBI20118.3| unnamed protein product [Vitis vinifera];;;gi|2443320|dbj|BAA22288.1| polyprotein [Oryza australiensis];;;gi|39546250|emb|CAE04259.3| OSJNBa0089N06.20 [Oryza sativa Japonica Group];;;gi|38345144|emb|CAE02960.2| OSJNBb0050N09.11 [Oryza sativa Japonica Group];;;gi|108707088|gb|ABF94883.1| transposon protein, putative, unclassified [Oryza sativa Japonica Group];;;gi|3834…	GO:0015074,GO:0046983,GO:0046872,GO:0008233,GO:0003676,GO:0006508,GO:0008270	K01191,K14416,K00654,K01738,K07198,K12619,K00627,K14400,K13025,K14539,K02350,K05658;;;K01191,K14416,K00654,K01738,K07198,K12619,K00627,K14400,K13025,K14539,K02350,K05658;;;K01191,K14416,K00654,K01738,K07198,K12619,K00627,K14400,K13025,K14539,K02350,K05658;;;K01191,K14416,K00654,K01738,K07198,K12619,K00627,K14400,K13025,K14539,K02350,K05658;;;K01191,K14416,K00654,K01738,K07198,K12619,K00627,K14400…	Metabolism;;;Cellular Processes;;;Metabolism;;;Genetic Information Processing;;;Genetic Information Processing;;;Metabolism;;;Metabolism;;;Metabolism;;;Metabolism;;;Metabolism;;;Genetic Information Processing;;;Environmental Information Processing;;;Genetic Information Processing;;;Metabolism;;;Genetic Information Processing;;;Metabolism	Overview;;;Transport and catabolism;;;Glycan biosynthesis and metabolism;;;Translation;;;Translation;;;Energy metabolism;;;Overview;;;Lipid metabolism;;;Carbohydrate metabolism;;;Amino acid metabolism;;;Translation;;;Membrane transport;;;Folding, sorting and degradation;;;Carbohydrate metabolism;;;Transcription;;;Carbohydrate metabolism	01230 Biosynthesis of amino acids;;;04140 Regulation of autophagy;;;00511 Other glycan degradation;;;03015 mRNA surveillance pathway;;;03008 Ribosome biogenesis in eukaryotes;;;00920 Sulfur metabolism;;;01200 Carbon metabolism;;;00600 Sphingolipid metabolism;;;00020 Citrate cycle (TCA cycle);;;00270 Cysteine and methionine metabolism;;;03013 RNA transport;;;02010 ABC transporters;;;03018 RNA degr…
comp50076_c1	gi|321160807|gb|ADW66593.1| alpha tubulin [Hirschfeldia incana];;;gi|456368501|gb|AGG37287.1| alpha-tubulin 5 [Salix arbutifolia];;;gi|214003725|gb|ACJ60905.1| alpha tubulin [Betula pendula];;;gi|568215689|ref|NP_001275472.1| alpha-tubulin-like protein [Solanum tuberosum]_x0001_gi|76573359|gb|ABA46784.1| alpha-tubulin-like protein [Solanum tuberosum];;;gi|568867093|ref|XP_006486879.1| PREDICTED: …	GO:0048193,GO:0005829,GO:0000902,GO:0005515,GO:0005773,GO:0006094,GO:0005200,GO:0003924,GO:0016020,GO:0005525,GO:0008152,GO:0071258,GO:0005856,GO:0043234,GO:0000226,GO:0007010,GO:0005730,GO:0000166,GO:0007017,GO:0005737,GO:0016049,GO:0005874,GO:0005618,GO:0045298,GO:0009651,GO:0051258,GO:0005886	K07374	Cellular Processes	Transport and catabolism	04145 Phagosome
comp68795_c1	gi|323435040|ref|YP_004222255.1| hypothetical protein BevumaM_p016 [Beta vulgaris subsp. maritima]_x0001_gi|346683133|ref|YP_004842062.1| hypothetical protein BemaM_p014 [Beta macrocarpa]_x0001_gi|317905693|emb|CBX33235.1| hypothetical protein [Beta vulgaris subsp. maritima]_x0001_gi|319439773|emb|CBX33287.1| hypothetical protein [Beta vulgaris subsp. maritima]_x0001_gi|320148025|emb|CBJ20690.1| …	GO:0004129,GO:0005507,GO:0022900,GO:0070469,GO:0016020,GO:1902600,GO:0016021,GO:0046872,GO:0055114,GO:0016491,GO:0005739,GO:0005743	K02261,K02132	Metabolism	Energy metabolism	00190 Oxidative phosphorylation
comp59009_c0	gi|326494012|dbj|BAJ85468.1| predicted protein [Hordeum vulgare subsp. vulgare];;;gi|514787372|ref|XP_004971314.1| PREDICTED: probably inactive leucine-rich repeat receptor-like protein kinase At3g28040 [Setaria italica];;;gi|242059971|ref|XP_002459131.1| hypothetical protein SORBIDRAFT_03g046350 [Sorghum bicolor]_x0001_gi|241931106|gb|EES04251.1| hypothetical protein SORBIDRAFT_03g046350 [Sorghu…	GO:0004672,GO:0009664,GO:0004674,GO:0004675,GO:0006468,GO:0009926,GO:0040007,GO:0031625,GO:0007178,GO:0005524,GO:0016020,GO:0016021,GO:0010075,GO:0009755,GO:0007389,GO:0005982,GO:0010015,GO:0009506,GO:0008356,GO:0016740,GO:0000166,GO:0009832,GO:0008361,GO:0016301,GO:0001653,GO:0016310,GO:0010103,GO:0046777,GO:0048443,GO:0007165,GO:0002237,GO:0005886
comp66945_c2	gi|326496991|dbj|BAJ98522.1| predicted protein [Hordeum vulgare subsp. vulgare]_x0001_gi|326526153|dbj|BAJ93253.1| predicted protein [Hordeum vulgare subsp. vulgare];;;gi|326514308|dbj|BAJ96141.1| predicted protein [Hordeum vulgare subsp. vulgare];;;gi|695068404|ref|XP_009381142.1| PREDICTED: 3'-N-debenzoyl-2'-deoxytaxol N-benzoyltransferase-like [Musa acuminata subsp. malaccensis];;;gi|669028124…	GO:0016740,GO:0008152,GO:0016747
comp61749_c0	gi|326513594|dbj|BAJ87816.1| predicted protein [Hordeum vulgare subsp. vulgare];;;gi|357134972|ref|XP_003569088.1| PREDICTED: E3 ubiquitin-protein ligase RING1-like [Brachypodium distachyon];;;gi|669031863|emb|CDM87068.1| unnamed protein product [Triticum aestivum];;;gi|695080560|ref|XP_009387750.1| PREDICTED: E3 ubiquitin-protein ligase RING1-like [Musa acuminata subsp. malaccensis];;;gi|7030992…	GO:0030001,GO:0016020,GO:0046872,GO:0008152,GO:0046873,GO:0016874,GO:0055085,GO:0008270	K14317	Genetic Information Processing	Translation	03013 RNA transport
comp68058_c1	gi|333361361|pdb|3PTK|A Chain A, The Crystal Structure Of Rice (Oryza Sativa L.) Os4bglu12_x0001_gi|333361362|pdb|3PTK|B Chain B, The Crystal Structure Of Rice (Oryza Sativa L.) Os4bglu12_x0001_gi|333361363|pdb|3PTM|A Chain A, The Crystal Structure Of Rice (Oryza Sativa L.) Os4bglu12 With 2- Fluoroglucopyranoside_x0001_gi|333361364|pdb|3PTM|B Chain B, The Crystal Structure Of Rice (Oryza Sativa L…	GO:0080083,GO:0004338,GO:0016787,GO:0033907,GO:0047701,GO:0004565,GO:0008422,GO:0005975,GO:0008152,GO:0004553,GO:0016798	K01188;;;K01188;;;K01188	Metabolism;;;Metabolism;;;Metabolism	Metabolism of other amino acids;;;Carbohydrate metabolism;;;Biosynthesis of other secondary metabolites	00460 Cyanoamino acid metabolism;;;00500 Starch and sucrose metabolism;;;00940 Phenylpropanoid biosynthesis
comp65269_c0	gi|356506016|ref|XP_003521784.1| PREDICTED: GDSL esterase/lipase At5g33370-like [Glycine max]_x0001_gi|734409810|gb|KHN35334.1| GDSL esterase/lipase [Glycine soja];;;gi|720025582|ref|XP_010263996.1| PREDICTED: GDSL esterase/lipase At5g33370-like [Nelumbo nucifera];;;gi|698535256|ref|XP_009764127.1| PREDICTED: GDSL esterase/lipase At5g33370-like isoform X1 [Nicotiana sylvestris]_x0001_gi|698535259…	GO:0016787,GO:0016788,GO:0006629,GO:0052886,GO:0052887,GO:0008152,GO:0005576,GO:0052889,GO:0016042,GO:0055114,GO:0016491	K01188,K01206,K00679,K10960;;;K01188,K01206,K00679,K10960;;;K01188,K01206,K00679,K10960;;;K01188,K01206,K00679,K10960;;;K01188,K01206,K00679,K10960;;;K01188,K01206,K00679,K10960;;;K01188,K01206,K00679,K10960	Metabolism;;;Metabolism;;;Metabolism;;;Metabolism;;;Metabolism;;;Metabolism;;;Metabolism	Glycan biosynthesis and metabolism;;;Metabolism of other amino acids;;;Carbohydrate metabolism;;;Metabolism of terpenoids and polyketides;;;Biosynthesis of other secondary metabolites;;;Lipid metabolism;;;Metabolism of cofactors and vitamins	00511 Other glycan degradation;;;00460 Cyanoamino acid metabolism;;;00500 Starch and sucrose metabolism;;;00900 Terpenoid backbone biosynthesis;;;00940 Phenylpropanoid biosynthesis;;;00561 Glycerolipid metabolism;;;00860 Porphyrin and chlorophyll metabolism
comp40616_c0	gi|356535422|ref|XP_003536244.1| PREDICTED: ethylene-responsive transcription factor 1B-like [Glycine max];;;gi|590659312|ref|XP_007035093.1| Ethylene-responsive transcription factor 1B [Theobroma cacao]_x0001_gi|508714122|gb|EOY06019.1| Ethylene-responsive transcription factor 1B [Theobroma cacao];;;gi|593686838|ref|XP_007144090.1| hypothetical protein PHAVU_007G127800g [Phaseolus vulgaris]_x000…	GO:0005634,GO:0006355,GO:0003700,GO:0009867,GO:0003677,GO:0006351	K14516	Environmental Information Processing	Signal transduction	04075 Plant hormone signal transduction
comp70287_c2	gi|357113567|ref|XP_003558574.1| PREDICTED: UPF0496 protein 1 [Brachypodium distachyon];;;gi|573924002|ref|XP_006649570.1| PREDICTED: UPF0496 protein 1-like [Oryza brachyantha];;;gi|122239894|sp|Q7XFE1.2|U496E_ORYSJ RecName: Full=Putative UPF0496 protein 5_x0001_gi|110288955|gb|AAP53285.2| hypothetical protein LOC_Os10g21540 [Oryza sativa Japonica Group];;;gi|18057116|gb|AAL58139.1|AC093093_12 hy…	GO:0016020,GO:0016021,GO:0005575
comp64489_c0	gi|357124643|ref|XP_003564007.1| PREDICTED: probable galacturonosyltransferase-like 9 [Brachypodium distachyon];;;gi|212274767|ref|NP_001130472.1| hypothetical protein precursor [Zea mays]_x0001_gi|194689220|gb|ACF78694.1| unknown [Zea mays]_x0001_gi|194701224|gb|ACF84696.1| unknown [Zea mays]_x0001_gi|238013820|gb|ACR37945.1| unknown [Zea mays]_x0001_gi|238014876|gb|ACR38473.1| unknown [Zea mays…	GO:0045489,GO:0071555,GO:0005794,GO:0016740,GO:0016020,GO:0016757,GO:0016021,GO:0008152,GO:0000139,GO:0047262,GO:0000271	K13648;;;K13648	Metabolism;;;Metabolism	Carbohydrate metabolism;;;Carbohydrate metabolism	00500 Starch and sucrose metabolism;;;00520 Amino sugar and nucleotide sugar metabolism
comp65105_c0	gi|357126784|ref|XP_003565067.1| PREDICTED: scarecrow-like protein 3 [Brachypodium distachyon];;;gi|226506408|ref|NP_001147776.1| GRAS family transcription factor containing protein [Zea mays]_x0001_gi|670384026|ref|XP_008672820.1| PREDICTED: GRAS family transcription factor containing protein isoform X1 [Zea mays]_x0001_gi|195613716|gb|ACG28688.1| GRAS family transcription factor containing prot…	GO:0005634,GO:0006355,GO:0003700,GO:0009740,GO:0000989,GO:0003677,GO:0006351	K14494	Environmental Information Processing	Signal transduction	04075 Plant hormone signal transduction
comp71815_c2	gi|357143308|ref|XP_003572876.1| PREDICTED: probable receptor protein kinase TMK1 [Brachypodium distachyon];;;gi|672128836|ref|XP_008787910.1| PREDICTED: probable receptor protein kinase TMK1 [Phoenix dactylifera];;;gi|695066364|ref|XP_009380072.1| PREDICTED: probable receptor protein kinase TMK1 [Musa acuminata subsp. malaccensis];;;gi|670368075|ref|XP_008665300.1| PREDICTED: probable receptor p…	GO:0004672,GO:0004674,GO:0005524,GO:0016740,GO:0006468,GO:0016020,GO:0016021,GO:0000166,GO:0016310,GO:0016301
comp67173_c0	gi|357150248|ref|XP_003575394.1| PREDICTED: phosphoenolpyruvate carboxylase kinase 2-like [Brachypodium distachyon];;;gi|573922537|ref|XP_006648852.1| PREDICTED: phosphoenolpyruvate carboxylase kinase 1-like [Oryza brachyantha];;;gi|475626177|gb|EMT33229.1| Calcium-dependent protein kinase 33 [Aegilops tauschii];;;gi|162464237|ref|NP_001105773.1| phosphoenolpyruvate carboxylase kinase 3 [Zea mays…	GO:0004672,GO:0004674,GO:0006468,GO:0035556,GO:0000166,GO:0005737,GO:0009738,GO:0004683,GO:0009931,GO:0005516,GO:0016301,GO:0005524,GO:0016310,GO:0018105,GO:0046777,GO:0005886
comp69645_c0	gi|357153531|ref|XP_003576481.1| PREDICTED: transcription factor bHLH150-like [Brachypodium distachyon];;;gi|672115603|ref|XP_008780944.1| PREDICTED: uncharacterized protein LOC103700844 [Phoenix dactylifera];;;gi|475604182|gb|EMT25666.1| hypothetical protein F775_30821 [Aegilops tauschii];;;gi|226500674|ref|NP_001142896.1| putative HLH DNA-binding domain superfamily protein [Zea mays]_x0001_gi|1…	GO:0046983
comp69604_c0	gi|357467739|ref|XP_003604154.1| ycf68 protein [Medicago truncatula]_x0001_gi|355505209|gb|AES86351.1| ycf68 protein [Medicago truncatula];;;gi|674871096|emb|CDY63598.1| BnaUnng00860D [Brassica napus]_x0001_gi|674887139|emb|CDY45548.1| BnaCnng13070D [Brassica napus]_x0001_gi|674913485|emb|CDY19670.1| BnaC09g29260D [Brassica napus]_x0001_gi|674932241|emb|CDY01185.1| BnaA04g06340D [Brassica napus]_…	GO:0009536,GO:0003824,GO:0009507,GO:0046872,GO:0008152
comp58986_c0	gi|357475897|ref|XP_003608234.1| cysteine-rich TM module stress tolerance protein [Medicago truncatula]_x0001_gi|87240733|gb|ABD32591.1| conserved hypothetical protein [Medicago truncatula]_x0001_gi|355509289|gb|AES90431.1| cysteine-rich TM module stress tolerance protein [Medicago truncatula]_x0001_gi|388494888|gb|AFK35510.1| unknown [Medicago truncatula];;;gi|802774420|ref|XP_012090795.1| PREDI…
comp57460_c0	gi|359484530|ref|XP_003633116.1| PREDICTED: programmed cell death protein 4-like [Vitis vinifera];;;gi|870851150|gb|KMT03216.1| hypothetical protein BVRB_8g197650 [Beta vulgaris subsp. vulgaris];;;gi|643724579|gb|KDP33780.1| hypothetical protein JCGZ_07351 [Jatropha curcas];;;gi|920714083|gb|KOM54171.1| hypothetical protein LR48_Vigan10g006300 [Vigna angularis];;;gi|313586565|gb|ADR71293.1| hypot…
comp520141_c0	gi|359488637|ref|XP_003633794.1| PREDICTED: LRR receptor-like serine/threonine-protein kinase FLS2 [Vitis vinifera];;;gi|359488591|ref|XP_003633783.1| PREDICTED: probable leucine-rich repeat receptor-like protein kinase At1g35710 [Vitis vinifera];;;gi|296090228|emb|CBI40047.3| unnamed protein product [Vitis vinifera];;;gi|326534254|dbj|BAJ89477.1| predicted protein [Hordeum vulgare subsp. vulgare…	GO:0016740,GO:0000166,GO:0005737,GO:0055114,GO:0016491,GO:0004812,GO:0016301,GO:0006418,GO:0005524,GO:0016310,GO:0004824,GO:0032440,GO:0003676,GO:0006430	K13466	Organismal Systems	Environmental adaptation	04626 Plant-pathogen interaction
comp50901_c0	gi|372450217|ref|YP_005090367.1| orf186 (mitochondrion) [Phoenix dactylifera]_x0001_gi|343478422|gb|AEM43910.1| orf186 (mitochondrion) [Phoenix dactylifera];;;gi|255596757|ref|XP_002536610.1| conserved hypothetical protein [Ricinus communis]_x0001_gi|223519108|gb|EEF25773.1| conserved hypothetical protein [Ricinus communis];;;gi|224365621|ref|YP_002608349.1| orf185 [Vitis vinifera]_x0001_gi|20995…	GO:0048038,GO:0051287,GO:0055114,GO:0005739,GO:0016651
comp51556_c0	gi|374974699|gb|AFA27442.1| photosystem II CP43 chlorophyll apoprotein, partial (plastid) [Pitcairnia feliciana]_x0001_gi|374974703|gb|AFA27444.1| photosystem II CP43 chlorophyll apoprotein, partial (plastid) [Puya laxa];;;gi|374974647|gb|AFA27417.1| photosystem II CP43 chlorophyll apoprotein, partial (plastid) [Brocchinia micrantha];;;gi|374974701|gb|AFA27443.1| photosystem II CP43 chlorophyll a…	GO:0009536,GO:0009507,GO:0045156,GO:0019684,GO:0009767,GO:0016168,GO:0015979,GO:0009579,GO:0009772,GO:0009521,GO:0009523,GO:0016020,GO:0016021,GO:0046872,GO:0018298,GO:0042651,GO:0009535	K02705	Metabolism	Energy metabolism	00195 Photosynthesis
comp75435_c0	gi|38569194|emb|CAD40848.3| OSJNBa0086B14.19 [Oryza sativa Japonica Group]
comp69875_c1	gi|392858781|gb|AFM85232.1| Na+/H+ antiporter [Oryza coarctata]_x0001_gi|393757379|gb|AFN22080.1| Na+/H+ antiporter [Oryza coarctata];;;gi|743784716|ref|XP_010921731.1| PREDICTED: sodium/hydrogen exchanger 2-like [Elaeis guineensis];;;gi|672184001|ref|XP_008812301.1| PREDICTED: sodium/hydrogen exchanger 2-like [Phoenix dactylifera];;;gi|125601431|gb|EAZ41007.1| hypothetical protein OsJ_25492 [Ory…	GO:0015297,GO:0015299,GO:0006885,GO:0055085,GO:0035725,GO:0010351,GO:0009651,GO:1902600,GO:0016021,GO:0015385,GO:0006810,GO:0006811,GO:0006812,GO:0006814
comp65727_c0	gi|398363569|gb|AFO84079.1| Dof zinc finger protein [Actinidia chinensis];;;gi|586637171|gb|AHJ79154.1| dof zinc finger protein DOF5 [Juglans regia];;;gi|694402580|ref|XP_009376278.1| PREDICTED: cyclic dof factor 2-like [Pyrus x bretschneideri];;;gi|694362115|ref|XP_009360614.1| PREDICTED: cyclic dof factor 1-like isoform X2 [Pyrus x bretschneideri];;;gi|694362112|ref|XP_009360613.1| PREDICTED: c…	GO:0006355,GO:0003677	K16222	Organismal Systems	Environmental adaptation	04712 Circadian rhythm - plant
comp65121_c1	gi|409894766|gb|AFV46219.1| hypothetical protein, partial [Scutellaria baicalensis];;;gi|565380837|ref|XP_006356798.1| PREDICTED: tubulin alpha chain-like [Solanum tuberosum];;;gi|743848252|ref|XP_010939312.1| PREDICTED: tubulin alpha chain-like [Elaeis guineensis];;;gi|566151714|ref|XP_002298794.2| TUBULIN ALPHA CHAIN family protein [Populus trichocarpa]_x0001_gi|550348492|gb|EEE83599.2| TUBULIN…	GO:0048193,GO:0005829,GO:0000902,GO:0005515,GO:0005773,GO:0006094,GO:0005200,GO:0003924,GO:0016020,GO:0005525,GO:0008152,GO:0071258,GO:0005856,GO:0043234,GO:0000226,GO:0007010,GO:0005730,GO:0000166,GO:0007017,GO:0005737,GO:0016049,GO:0005874,GO:0005618,GO:0045298,GO:0009651,GO:0051258,GO:0005886	K07374	Cellular Processes	Transport and catabolism	04145 Phagosome
comp64861_c0	gi|413933119|gb|AFW67670.1| prenylated Rab receptor 2 [Zea mays];;;gi|297601662|ref|NP_001051225.2| Os03g0741600 [Oryza sativa Japonica Group]_x0001_gi|40539036|gb|AAR87293.1| putative prenylated rab acceptor protein [Oryza sativa Japonica Group]_x0001_gi|108711004|gb|ABF98799.1| PRA1 family protein, expressed [Oryza sativa Japonica Group]_x0001_gi|255674883|dbj|BAF13139.2| Os03g0741600 [Oryza sa…	GO:0016192,GO:0005794,GO:0005783	K12638	Metabolism	Metabolism of terpenoids and polyketides	00905 Brassinosteroid biosynthesis
comp50578_c0	gi|413954436|gb|AFW87085.1| hypothetical protein ZEAMMB73_565759 [Zea mays];;;gi|629089845|gb|KCW56098.1| hypothetical protein EUGRSUZ_I01851 [Eucalyptus grandis];;;gi|674868837|emb|CDY65733.1| BnaCnng48520D [Brassica napus];;;gi|255589964|ref|XP_002535140.1| conserved hypothetical protein [Ricinus communis]_x0001_gi|223523945|gb|EEF27246.1| conserved hypothetical protein [Ricinus communis];;;gi|…	GO:0048038,GO:0051287,GO:0055114,GO:0005739,GO:0016651
comp68155_c3	gi|473890795|gb|EMS48655.1| Proline-rich receptor-like protein kinase PERK13 [Triticum urartu];;;gi|475607411|gb|EMT26702.1| hypothetical protein F775_52533 [Aegilops tauschii];;;gi|721678138|ref|XP_010237867.1| PREDICTED: putative L-type lectin-domain containing receptor kinase V.2 isoform X1 [Brachypodium distachyon];;;gi|326530352|dbj|BAJ97602.1| predicted protein [Hordeum vulgare subsp. vulga…	GO:0004672,GO:0004674,GO:0009506,GO:0004675,GO:0006468,GO:0016740,GO:0000166,GO:0006950,GO:0031625,GO:0007178,GO:0016301,GO:0016787,GO:0005524,GO:0001653,GO:0016310,GO:0046777,GO:0009755,GO:0005886	K13459,K13436,K13430	Organismal Systems	Environmental adaptation	04626 Plant-pathogen interaction
comp49579_c1	gi|474046505|gb|EMS53511.1| hypothetical protein TRIUR3_19261 [Triticum urartu];;;gi|670394885|ref|XP_008677877.1| PREDICTED: uncharacterized protein LOC103652706 isoform X2 [Zea mays]
comp46229_c0	gi|474122267|gb|EMS56090.1| hypothetical protein TRIUR3_30660 [Triticum urartu];;;gi|475520318|gb|EMT06463.1| hypothetical protein F775_17192 [Aegilops tauschii];;;gi|326532292|dbj|BAK05075.1| predicted protein [Hordeum vulgare subsp. vulgare];;;gi|414867445|tpg|DAA46002.1| TPA: hypothetical protein ZEAMMB73_142584 [Zea mays];;;gi|125532687|gb|EAY79252.1| hypothetical protein OsI_34369 [Oryza sat…
comp71280_c0	gi|474249750|gb|EMS60131.1| ATP-dependent DNA helicase Q-like 3 [Triticum urartu];;;gi|743774211|ref|XP_010917456.1| PREDICTED: ATP-dependent DNA helicase Q-like 3 isoform X1 [Elaeis guineensis];;;gi|475557638|gb|EMT12885.1| ATP-dependent DNA helicase Q5 [Aegilops tauschii];;;gi|743774213|ref|XP_010917457.1| PREDICTED: ATP-dependent DNA helicase Q-like 3 isoform X2 [Elaeis guineensis];;;gi|326514…	GO:0043138,GO:0009378,GO:0004386,GO:0005634,GO:0006310,GO:0000166,GO:0016787,GO:0005524,GO:0036310,GO:0046872,GO:0008026,GO:0003676,GO:0032508,GO:0000733	K10901	Genetic Information Processing	Replication and repair	03440 Homologous recombination
comp62714_c1	gi|475518859|gb|EMT06260.1| Putative LRR receptor-like serine/threonine-protein kinase [Aegilops tauschii];;;gi|297596114|ref|NP_001042027.2| Os01g0149700 [Oryza sativa Japonica Group]_x0001_gi|54290334|dbj|BAD61138.1| putative protein kinase Xa21 [Oryza sativa Japonica Group]_x0001_gi|125569033|gb|EAZ10548.1| hypothetical protein OsJ_00382 [Oryza sativa Japonica Group]_x0001_gi|255672879|dbj|BAF…	GO:0004672,GO:0004674,GO:0009506,GO:0004675,GO:0016740,GO:0006468,GO:0000166,GO:0031625,GO:0007178,GO:0016301,GO:0005524,GO:0016020,GO:0016021,GO:0001653,GO:0016310,GO:0046777,GO:0009755,GO:0005886	K13415,K13428,K13420,K01886;;;K13415,K13428,K13420,K01886;;;K13415,K13428,K13420,K01886	Genetic Information Processing;;;Organismal Systems;;;Environmental Information Processing	Translation;;;Environmental adaptation;;;Signal transduction	00970 Aminoacyl-tRNA biosynthesis;;;04626 Plant-pathogen interaction;;;04075 Plant hormone signal transduction
comp39031_c0	gi|475558642|gb|EMT13137.1| hypothetical protein F775_31549 [Aegilops tauschii]
comp51214_c0	gi|475576263|gb|EMT17496.1| Chitobiosyldiphosphodolichol beta-mannosyltransferase [Aegilops tauschii]	GO:0016740,GO:0016757,GO:0008152
comp69513_c0	gi|475617587|gb|EMT30169.1| hypothetical protein F775_05323 [Aegilops tauschii];;;gi|514814290|ref|XP_004981917.1| PREDICTED: uncharacterized protein DDB_G0290803-like [Setaria italica];;;gi|115455069|ref|NP_001051135.1| Os03g0726400 [Oryza sativa Japonica Group]_x0001_gi|41469273|gb|AAS07155.1| expressed protein [Oryza sativa Japonica Group]_x0001_gi|50428733|gb|AAT77084.1| expressed protein [Or…	GO:0005794,GO:0008150,GO:0005768,GO:0000394,GO:0005802,GO:0009086
comp51244_c0	gi|514709662|ref|XP_004951841.1| PREDICTED: uncharacterized protein LOC101754361 [Setaria italica];;;gi|672158557|ref|XP_008799022.1| PREDICTED: uncharacterized protein LOC103713776 isoform X2 [Phoenix dactylifera];;;gi|672158555|ref|XP_008799021.1| PREDICTED: uncharacterized protein LOC103713776 isoform X1 [Phoenix dactylifera];;;gi|242060570|ref|XP_002451574.1| hypothetical protein SORBIDRAFT_0…	GO:0003674	K19476	Cellular Processes	Transport and catabolism	04144 Endocytosis
comp66039_c0	gi|514751739|ref|XP_004962411.1| PREDICTED: patellin-6 [Setaria italica];;;gi|226509559|ref|NP_001148370.1| patellin-5 [Zea mays]_x0001_gi|195618644|gb|ACG31152.1| patellin-5 [Zea mays]_x0001_gi|195619122|gb|ACG31391.1| patellin-5 [Zea mays]_x0001_gi|413949035|gb|AFW81684.1| putative patellin family protein isoform 1 [Zea mays]_x0001_gi|413949036|gb|AFW81685.1| putative patellin family protein is…	GO:0016021,GO:0005622,GO:0006810,GO:0005886,GO:0005215
comp74995_c0	gi|514762187|ref|XP_004964970.1| PREDICTED: protein EXORDIUM-like 2 [Setaria italica];;;gi|242095162|ref|XP_002438071.1| hypothetical protein SORBIDRAFT_10g007660 [Sorghum bicolor]_x0001_gi|241916294|gb|EER89438.1| hypothetical protein SORBIDRAFT_10g007660 [Sorghum bicolor];;;gi|125554576|gb|EAZ00182.1| hypothetical protein OsI_22187 [Oryza sativa Indica Group];;;gi|115467134|ref|NP_001057166.1| …
comp69964_c0	gi|514779709|ref|XP_004969419.1| PREDICTED: beta-galactosidase 2 [Setaria italica];;;gi|414881560|tpg|DAA58691.1| TPA: hypothetical protein ZEAMMB73_223728 [Zea mays];;;gi|242053381|ref|XP_002455836.1| hypothetical protein SORBIDRAFT_03g025990 [Sorghum bicolor]_x0001_gi|241927811|gb|EES00956.1| hypothetical protein SORBIDRAFT_03g025990 [Sorghum bicolor];;;gi|670383137|ref|XP_008672351.1| PREDICTE…	GO:0009505,GO:0009506,GO:0030246,GO:0005576,GO:0004553,GO:0048046,GO:0032880,GO:0005618,GO:0016787,GO:0004565,GO:0005975,GO:0008152,GO:0042744,GO:0016798,GO:0048767	K12309;;;K12309;;;K12309;;;K12309;;;K12309	Metabolism;;;Metabolism;;;Metabolism;;;Metabolism;;;Metabolism	Glycan biosynthesis and metabolism;;;Carbohydrate metabolism;;;Glycan biosynthesis and metabolism;;;Glycan biosynthesis and metabolism;;;Lipid metabolism	00604 Glycosphingolipid biosynthesis - ganglio series;;;00052 Galactose metabolism;;;00511 Other glycan degradation;;;00531 Glycosaminoglycan degradation;;;00600 Sphingolipid metabolism
comp71628_c1	gi|514779958|ref|XP_004969481.1| PREDICTED: monothiol glutaredoxin-S5-like [Setaria italica];;;gi|326524618|dbj|BAK00692.1| predicted protein [Hordeum vulgare subsp. vulgare];;;gi|326496845|dbj|BAJ98449.1| predicted protein [Hordeum vulgare subsp. vulgare]_x0001_gi|326506618|dbj|BAJ91350.1| predicted protein [Hordeum vulgare subsp. vulgare]_x0001_gi|326533150|dbj|BAJ93547.1| predicted protein [Ho…	GO:0051536,GO:0051537,GO:0005634,GO:0005623,GO:0046872,GO:0005737,GO:0055114,GO:0015035,GO:0045454,GO:0009055
comp61326_c0	gi|514784169|ref|XP_004970525.1| PREDICTED: osmotin-like protein [Setaria italica];;;gi|242059183|ref|XP_002458737.1| hypothetical protein SORBIDRAFT_03g039330 [Sorghum bicolor]_x0001_gi|241930712|gb|EES03857.1| hypothetical protein SORBIDRAFT_03g039330 [Sorghum bicolor];;;gi|226508544|ref|NP_001147098.1| osmotin-like protein precursor [Zea mays]_x0001_gi|226958466|ref|NP_001152945.1| LOC10028410…	GO:0009664,GO:0042545,GO:0009505,GO:0009506,GO:0000911
comp37721_c0	gi|514791231|ref|XP_004972276.1| PREDICTED: probable receptor-like protein kinase At1g11050 [Setaria italica];;;gi|242055203|ref|XP_002456747.1| hypothetical protein SORBIDRAFT_03g041850 [Sorghum bicolor]_x0001_gi|241928722|gb|EES01867.1| hypothetical protein SORBIDRAFT_03g041850 [Sorghum bicolor];;;gi|672120471|ref|XP_008783502.1| PREDICTED: probable receptor-like protein kinase At1g11050 [Phoen…	GO:0004672,GO:0004674,GO:0005524,GO:0006468,GO:0035556,GO:0000166,GO:0016310,GO:0005622,GO:0009738,GO:0009723,GO:0016301,GO:0009693
comp71014_c0	gi|514794175|ref|XP_004972996.1| PREDICTED: CAX-interacting protein 4-like [Setaria italica];;;gi|729416162|ref|XP_010557266.1| PREDICTED: CAX-interacting protein 4-like [Tarenaya hassleriana];;;gi|743787078|ref|XP_010922332.1| PREDICTED: CAX-interacting protein 4-like [Elaeis guineensis];;;gi|672165650|ref|XP_008802736.1| PREDICTED: CAX-interacting protein 4-like [Phoenix dactylifera];;;gi|22264…	GO:0006816,GO:0005634,GO:0006869,GO:0051928,GO:0046872,GO:0005737,GO:0006891,GO:0003676,GO:0048573,GO:0008270,GO:0016558,GO:0010351
comp70287_c1	gi|514821282|ref|XP_004985322.1| PREDICTED: UPF0496 protein 1 [Setaria italica];;;gi|670362465|ref|XP_008652317.1| PREDICTED: UPF0496 protein 1 [Zea mays]_x0001_gi|670362467|ref|XP_008652323.1| PREDICTED: UPF0496 protein 1 [Zea mays]_x0001_gi|414865395|tpg|DAA43952.1| TPA: hypothetical protein ZEAMMB73_791340 [Zea mays];;;gi|242041869|ref|XP_002468329.1| hypothetical protein SORBIDRAFT_01g043880 …	GO:0016020,GO:0016021
comp126555_c0	gi|527203364|gb|EPS69850.1| hypothetical protein M569_04913, partial [Genlisea aurea];;;gi|695003163|ref|XP_009384005.1| PREDICTED: ethylene-responsive transcription factor 1B-like [Musa acuminata subsp. malaccensis];;;gi|747066689|ref|XP_011080034.1| PREDICTED: ethylene-responsive transcription factor 1B-like [Sesamum indicum];;;gi|802581610|ref|XP_012069811.1| PREDICTED: ethylene-responsive tra…	GO:0005634,GO:0006355,GO:0003700,GO:0009867,GO:0003677,GO:0006351	K14516	Environmental Information Processing	Signal transduction	04075 Plant hormone signal transduction
comp63132_c0	gi|548840401|gb|ERN00555.1| hypothetical protein AMTR_s00102p00104790 [Amborella trichopoda];;;gi|674961882|emb|CDX71650.1| BnaC09g26910D [Brassica napus];;;gi|674887138|emb|CDY45547.1| BnaCnng13060D [Brassica napus];;;gi|674871097|emb|CDY63600.1| BnaUnng00870D [Brassica napus];;;gi|674932240|emb|CDY01184.1| BnaA04g06350D [Brassica napus]_x0001_gi|674938187|emb|CDX95215.1| BnaC09g16550D [Brassica…	GO:0009536,GO:0009507,GO:0005739
comp57577_c0	gi|565404386|ref|XP_006367623.1| PREDICTED: 14 kDa proline-rich protein DC2.15-like [Solanum tuberosum];;;gi|125542050|gb|EAY88189.1| hypothetical protein OsI_09636 [Oryza sativa Indica Group]_x0001_gi|297306728|dbj|BAJ08376.1| qLTG3-1 [Oryza sativa Indica Group]_x0001_gi|297306730|dbj|BAJ08377.1| qLTG3-1 [Oryza sativa Indica Group]_x0001_gi|297306732|dbj|BAJ08378.1| qLTG3-1 [Oryza sativa Indica …		K02883	Genetic Information Processing	Translation	03010 Ribosome
comp69834_c0	gi|567219232|ref|XP_006413245.1| hypothetical protein EUTSA_v10025604mg [Eutrema salsugineum]_x0001_gi|557114415|gb|ESQ54698.1| hypothetical protein EUTSA_v10025604mg [Eutrema salsugineum];;;gi|695011646|ref|XP_009392548.1| PREDICTED: peroxidase 43 [Musa acuminata subsp. malaccensis];;;gi|586779138|ref|XP_006858447.1| PREDICTED: peroxidase 43 [Amborella trichopoda]_x0001_gi|548862556|gb|ERN19914.…	GO:0006979,GO:0020037,GO:0046872,GO:0042744,GO:0005576,GO:0004601,GO:0055114,GO:0016491	K00430	Metabolism	Biosynthesis of other secondary metabolites	00940 Phenylpropanoid biosynthesis
comp72712_c0	gi|567867163|ref|XP_006426204.1| hypothetical protein CICLE_v10027423mg [Citrus clementina]_x0001_gi|557528194|gb|ESR39444.1| hypothetical protein CICLE_v10027423mg [Citrus clementina];;;gi|548860514|gb|ERN18100.1| hypothetical protein AMTR_s00046p00231970 [Amborella trichopoda];;;gi|590706350|ref|XP_007047698.1| Uncharacterized protein TCM_000918 [Theobroma cacao]_x0001_gi|508699959|gb|EOX91855.…
comp61249_c0	gi|573945959|ref|XP_006655316.1| PREDICTED: probable carboxylesterase 15-like [Oryza brachyantha];;;gi|670431297|ref|XP_008656289.1| PREDICTED: probable carboxylesterase 15 [Zea mays]_x0001_gi|413949284|gb|AFW81933.1| hypothetical protein ZEAMMB73_346859 [Zea mays];;;gi|695048545|ref|XP_009412187.1| PREDICTED: probable carboxylesterase 15 [Musa acuminata subsp. malaccensis];;;gi|695002663|ref|XP_…	GO:0052689,GO:0016787,GO:0008152	K14493	Environmental Information Processing	Signal transduction	04075 Plant hormone signal transduction
comp66525_c0	gi|573948231|ref|XP_006656422.1| PREDICTED: peroxidase 16-like [Oryza brachyantha];;;gi|514767038|ref|XP_004966145.1| PREDICTED: peroxidase 16-like [Setaria italica];;;gi|115469702|ref|NP_001058450.1| Os06g0695500 [Oryza sativa Japonica Group]_x0001_gi|53791835|dbj|BAD53901.1| putative peroxidase ATP22a [Oryza sativa Japonica Group]_x0001_gi|55701047|tpe|CAH69332.1| TPA: class III peroxidase 90 p…	GO:0006979,GO:0020037,GO:0005576,GO:0009736,GO:0000041,GO:0055114,GO:0006826,GO:0016491,GO:0010359,GO:0010167,GO:0046872,GO:0042744,GO:0004601,GO:0015706,GO:0010106	K00430	Metabolism	Biosynthesis of other secondary metabolites	00940 Phenylpropanoid biosynthesis
comp62321_c0	gi|573955909|ref|XP_006660193.1| PREDICTED: putative clathrin assembly protein At1g25240-like, partial [Oryza brachyantha];;;gi|242079439|ref|XP_002444488.1| hypothetical protein SORBIDRAFT_07g022710 [Sorghum bicolor]_x0001_gi|241940838|gb|EES13983.1| hypothetical protein SORBIDRAFT_07g022710 [Sorghum bicolor];;;gi|125561834|gb|EAZ07282.1| hypothetical protein OsI_29529 [Oryza sativa Indica Group…	GO:0006897,GO:0005905,GO:0031410,GO:0005794,GO:0030276,GO:0016020,GO:0005543,GO:0030136,GO:0005545,GO:0048268
comp187677_c0	gi|573964311|ref|XP_006664276.1| PREDICTED: cation/H(+) antiporter 15-like [Oryza brachyantha];;;gi|475558009|gb|EMT12970.1| K(+)/H(+) antiporter 13 [Aegilops tauschii];;;gi|474157120|gb|EMS57173.1| Cation/H(+) antiporter 15 [Triticum urartu];;;gi|721685447|ref|XP_003577151.2| PREDICTED: cation/H(+) antiporter 15-like [Brachypodium distachyon];;;gi|242082534|ref|XP_002441692.1| hypothetical prote…	GO:0003824,GO:0004722,GO:0015299,GO:1902600,GO:0016021,GO:0006470,GO:0006810,GO:0005451,GO:0006812,GO:0055085,GO:0006813,GO:0006814	K10577;;;K10577	Genetic Information Processing;;;Genetic Information Processing	Translation;;;Folding, sorting and degradation	03013 RNA transport;;;04120 Ubiquitin mediated proteolysis
comp58414_c1	gi|586829794|gb|AHJ81034.1| orf109 (mitochondrion) [Panax ginseng];;;gi|667751897|gb|AIG89984.1| hypothetical protein (mitochondrion) [Capsicum annuum];;;gi|57014019|ref|YP_173490.1| hypothetical protein NitaMp153 [Nicotiana tabacum]_x0001_gi|56806655|dbj|BAD83556.1| hypothetical protein (mitochondrion) [Nicotiana tabacum];;;gi|675895162|ref|YP_009049636.1| hypothetical protein (mitochondrion) [C…	GO:0005739
comp60589_c0	gi|595804684|ref|XP_007202195.1| hypothetical protein PRUPE_ppa018832mg [Prunus persica]_x0001_gi|462397726|gb|EMJ03394.1| hypothetical protein PRUPE_ppa018832mg [Prunus persica];;;gi|645273146|ref|XP_008241738.1| PREDICTED: protein FAR1-RELATED SEQUENCE 5-like [Prunus mume]_x0001_gi|645273149|ref|XP_008241739.1| PREDICTED: protein FAR1-RELATED SEQUENCE 5-like [Prunus mume];;;gi|568863791|ref|XP_…	GO:0006355,GO:0008270
comp60589_c1	gi|595804684|ref|XP_007202195.1| hypothetical protein PRUPE_ppa018832mg [Prunus persica]_x0001_gi|462397726|gb|EMJ03394.1| hypothetical protein PRUPE_ppa018832mg [Prunus persica];;;gi|645273146|ref|XP_008241738.1| PREDICTED: protein FAR1-RELATED SEQUENCE 5-like [Prunus mume]_x0001_gi|645273149|ref|XP_008241739.1| PREDICTED: protein FAR1-RELATED SEQUENCE 5-like [Prunus mume];;;gi|595844111|ref|XP_…	GO:0006355,GO:0008270	K02927	Genetic Information Processing	Translation	03010 Ribosome
comp62230_c0	gi|62734188|gb|AAX96297.1| retrotransposon protein, putative, unclassified [Oryza sativa Japonica Group]_x0001_gi|77548988|gb|ABA91785.1| retrotransposon protein, putative, unclassified [Oryza sativa Japonica Group];;;gi|21741977|emb|CAD41785.1| OSJNBa0035M09.1 [Oryza sativa Japonica Group]_x0001_gi|38346911|emb|CAE03883.2| OSJNBb0015N08.11 [Oryza sativa Japonica Group];;;gi|62733693|gb|AAX95804.…	GO:0005634,GO:0006355,GO:0008565,GO:0046872,GO:0005737,GO:0003676,GO:0003677,GO:0006606,GO:0008270,GO:0006351
comp70424_c1	gi|641848847|gb|KDO67723.1| hypothetical protein CISIN_1g040287mg [Citrus sinensis];;;gi|567887066|ref|XP_006436055.1| hypothetical protein CICLE_v10032899mg [Citrus clementina]_x0001_gi|568865389|ref|XP_006486058.1| PREDICTED: zinc finger protein ZAT11-like [Citrus sinensis]_x0001_gi|557538251|gb|ESR49295.1| hypothetical protein CICLE_v10032899mg [Citrus clementina];;;gi|695075310|ref|XP_0093848…	GO:0046872,GO:0003677	K05747	Cellular Processes	Transport and catabolism	04144 Endocytosis
comp36725_c0	gi|645242707|ref|XP_008227658.1| PREDICTED: protein FAR1-RELATED SEQUENCE 5-like [Prunus mume];;;gi|502118038|ref|XP_004496070.1| PREDICTED: protein FAR-RED IMPAIRED RESPONSE 1-like [Cicer arietinum];;;gi|595908215|ref|XP_007214218.1| hypothetical protein PRUPE_ppa023217mg [Prunus persica]_x0001_gi|462410083|gb|EMJ15417.1| hypothetical protein PRUPE_ppa023217mg [Prunus persica];;;gi|721671673|ref…	GO:0006355,GO:0003677,GO:0008270
comp64491_c0	gi|645248791|ref|XP_008230457.1| PREDICTED: uncharacterized protein LOC103329733 [Prunus mume];;;gi|595943828|ref|XP_007215991.1| hypothetical protein PRUPE_ppa011793mg [Prunus persica]_x0001_gi|462412141|gb|EMJ17190.1| hypothetical protein PRUPE_ppa011793mg [Prunus persica];;;gi|694392620|ref|XP_009371778.1| PREDICTED: uncharacterized protein LOC103961000 [Pyrus x bretschneideri];;;gi|823250840|…	GO:0005634,GO:0008150,GO:0005737
comp60891_c0	gi|657950918|ref|XP_008350247.1| PREDICTED: uncharacterized protein LOC103413557 [Malus domestica];;;gi|694377494|ref|XP_009365047.1| PREDICTED: uncharacterized protein LOC103954920 [Pyrus x bretschneideri];;;gi|645250843|ref|XP_008231401.1| PREDICTED: uncharacterized protein LOC103330581 [Prunus mume];;;gi|657966825|ref|XP_008375116.1| PREDICTED: uncharacterized protein LOC103438348 [Malus domes…	GO:0009873,GO:0035556,GO:0009061,GO:0016021,GO:0002679,GO:0005783,GO:0010200,GO:0009738,GO:0009723	K01938;;;K01938	Metabolism;;;Metabolism	Overview;;;Metabolism of cofactors and vitamins	01200 Carbon metabolism;;;00670 One carbon pool by folate
comp55707_c0	gi|658007976|ref|XP_008339170.1| PREDICTED: alkaline/neutral invertase CINV2 [Malus domestica];;;gi|695030358|ref|XP_009402636.1| PREDICTED: alkaline/neutral invertase CINV2-like [Musa acuminata subsp. malaccensis]_x0001_gi|695030360|ref|XP_009402641.1| PREDICTED: alkaline/neutral invertase CINV2-like [Musa acuminata subsp. malaccensis];;;gi|694316242|ref|XP_009379225.1| PREDICTED: alkaline/neutr…	GO:0005987,GO:0005829,GO:0033926,GO:0010311,GO:0005737,GO:0003824,GO:0016787,GO:0009555,GO:0004564,GO:0005975,GO:0080022,GO:0008152,GO:0016798,GO:0048510,GO:0004575	K02986	Genetic Information Processing	Translation	03010 Ribosome
comp51803_c0	gi|658061839|ref|XP_008366804.1| PREDICTED: RING-H2 finger protein ATL74-like [Malus domestica];;;gi|743788727|ref|XP_010922739.1| PREDICTED: RING-H2 finger protein ATL74-like [Elaeis guineensis]_x0001_gi|743788731|ref|XP_010922740.1| PREDICTED: RING-H2 finger protein ATL74-like [Elaeis guineensis]
comp5513_c0	gi|661891002|emb|CDP05579.1| unnamed protein product [Coffea canephora];;;gi|674915035|emb|CDY18284.1| BnaC05g03070D [Brassica napus];;;gi|835958284|ref|XP_012700544.1| PREDICTED: LRR receptor-like serine/threonine-protein kinase GSO1 [Setaria italica];;;gi|674953807|emb|CDX79509.1| BnaC03g18450D [Brassica napus];;;gi|923775632|ref|XP_013680756.1| PREDICTED: receptor-like protein 12 [Brassica nap…	GO:0004672,GO:0005524,GO:0006468,GO:0016020,GO:0016740,GO:0016021,GO:0016310,GO:0008152,GO:0032440,GO:0055114,GO:0016491,GO:0016301	K13420,K13415,K13417,K14301,K13416;;;K13420,K13415,K13417,K14301,K13416;;;K13420,K13415,K13417,K14301,K13416	Environmental Information Processing;;;Genetic Information Processing;;;Organismal Systems	Signal transduction;;;Translation;;;Environmental adaptation	04075 Plant hormone signal transduction;;;03013 RNA transport;;;04626 Plant-pathogen interaction
comp63338_c0	gi|661920526|gb|AIE40060.1| heavy metal-associated isoprenylated protein 1 [Triticum aestivum];;;gi|23304411|emb|CAD48128.1| farnesylated protein 1 [Hordeum vulgare subsp. vulgare];;;gi|226499764|ref|NP_001149664.1| farnesylated protein 1 [Zea mays]_x0001_gi|195629268|gb|ACG36275.1| farnesylated protein 1 [Zea mays];;;gi|226492698|ref|NP_001151691.1| LOC100285326 [Zea mays]_x0001_gi|223946325|gb|…	GO:0030001,GO:0009506,GO:0046872,GO:0005886	K00430	Metabolism	Biosynthesis of other secondary metabolites	00940 Phenylpropanoid biosynthesis
comp70287_c0	gi|670362465|ref|XP_008652317.1| PREDICTED: UPF0496 protein 1 [Zea mays]_x0001_gi|670362467|ref|XP_008652323.1| PREDICTED: UPF0496 protein 1 [Zea mays]_x0001_gi|414865395|tpg|DAA43952.1| TPA: hypothetical protein ZEAMMB73_791340 [Zea mays];;;gi|743847141|ref|XP_010939026.1| PREDICTED: UPF0496 protein 1-like [Elaeis guineensis];;;gi|226497612|ref|NP_001145902.1| hypothetical protein [Zea mays]_x00…	GO:0016020,GO:0016021	K00654	Metabolism	Lipid metabolism	00600 Sphingolipid metabolism
comp121558_c0	gi|670365723|ref|XP_008663318.1| PREDICTED: G-type lectin S-receptor-like serine/threonine-protein kinase At2g19130 [Zea mays]_x0001_gi|414869330|tpg|DAA47887.1| TPA: putative S-locus receptor-like protein kinase family protein [Zea mays];;;gi|670365733|ref|XP_008663412.1| PREDICTED: G-type lectin S-receptor-like serine/threonine-protein kinase At2g19130 [Zea mays]_x0001_gi|414869345|tpg|DAA47902…	GO:0004672,GO:0048544,GO:0004674,GO:0005524,GO:0016740,GO:0006468,GO:0000166,GO:0016310,GO:0030246,GO:0005516,GO:0016301	K13417,K13430,K13459,K01183,K13416,K00276,K01176;;;K13417,K13430,K13459,K01183,K13416,K00276,K01176;;;K13417,K13430,K13459,K01183,K13416,K00276,K01176;;;K13417,K13430,K13459,K01183,K13416,K00276,K01176;;;K13417,K13430,K13459,K01183,K13416,K00276,K01176;;;K13417,K13430,K13459,K01183,K13416,K00276,K01176;;;K13417,K13430,K13459,K01183,K13416,K00276,K01176;;;K13417,K13430,K13459,K01183,K13416,K00276,…	Metabolism;;;Metabolism;;;Metabolism;;;Metabolism;;;Metabolism;;;Metabolism;;;Metabolism;;;Organismal Systems;;;Metabolism;;;Environmental Information Processing	Amino acid metabolism;;;Metabolism of other amino acids;;;Carbohydrate metabolism;;;Biosynthesis of other secondary metabolites;;;Amino acid metabolism;;;Carbohydrate metabolism;;;Biosynthesis of other secondary metabolites;;;Environmental adaptation;;;Amino acid metabolism;;;Signal transduction	00360 Phenylalanine metabolism;;;00410 beta-Alanine metabolism;;;00520 Amino sugar and nucleotide sugar metabolism;;;00960 Tropane, piperidine and pyridine alkaloid biosynthesis;;;00260 Glycine, serine and threonine metabolism;;;00500 Starch and sucrose metabolism;;;00950 Isoquinoline alkaloid biosynthesis;;;04626 Plant-pathogen interaction;;;00350 Tyrosine metabolism;;;04075 Plant hormone signal…
comp70892_c5	gi|670407535|ref|XP_008645230.1| PREDICTED: leucine-rich repeat extensin-like protein 7 [Zea mays];;;gi|326510987|dbj|BAJ91841.1| predicted protein [Hordeum vulgare subsp. vulgare];;;gi|695007848|ref|XP_009390486.1| PREDICTED: leucine-rich repeat extensin-like protein 6 [Musa acuminata subsp. malaccensis];;;gi|218198851|gb|EEC81278.1| hypothetical protein OsI_24383 [Oryza sativa Indica Group];;;g…	GO:0004672,GO:0071555,GO:0005618,GO:0009506,GO:0016740,GO:0005576,GO:0008152,GO:0046777,GO:0009755,GO:0005886,GO:0005199
comp57212_c0	gi|670417661|ref|XP_008649637.1| PREDICTED: probable carboxylesterase 15 [Zea mays]_x0001_gi|413945340|gb|AFW77989.1| hypothetical protein ZEAMMB73_667829 [Zea mays];;;gi|695002663|ref|XP_009381317.1| PREDICTED: probable carboxylesterase 15 [Musa acuminata subsp. malaccensis];;;gi|242087931|ref|XP_002439798.1| hypothetical protein SORBIDRAFT_09g020230 [Sorghum bicolor]_x0001_gi|241945083|gb|EES18…	GO:0052689,GO:0016787,GO:0008152
comp59956_c2	gi|670421049|ref|XP_008651395.1| PREDICTED: CBL-interacting serine/threonine-protein kinase 11 isoform X1 [Zea mays];;;gi|75327204|sp|Q7XIW5.1|CIPKT_ORYSJ RecName: Full=CBL-interacting protein kinase 29; AltName: Full=OsCIPK29_x0001_gi|33146428|dbj|BAC79536.1| putative CBL-interacting protein kinase [Oryza sativa Japonica Group]_x0001_gi|125559604|gb|EAZ05140.1| hypothetical protein OsI_27334 [Or…	GO:0004672,GO:0004674,GO:0005524,GO:0016740,GO:0006468,GO:0000166,GO:0016310,GO:0016301,GO:0007165	K07198	Cellular Processes	Transport and catabolism	04140 Regulation of autophagy
comp72570_c0	gi|670424259|ref|XP_008652852.1| PREDICTED: uncharacterized protein LOC100277144 [Zea mays]_x0001_gi|195622130|gb|ACG32895.1| hypothetical protein [Zea mays]_x0001_gi|195639310|gb|ACG39123.1| hypothetical protein [Zea mays]_x0001_gi|414885951|tpg|DAA61965.1| TPA: hypothetical protein ZEAMMB73_593195 [Zea mays];;;gi|326500252|dbj|BAK06215.1| predicted protein [Hordeum vulgare subsp. vulgare];;;gi|…
comp65029_c0	gi|672108051|ref|XP_008783120.1| PREDICTED: ethylene-responsive transcription factor 1-like [Phoenix dactylifera];;;gi|743840472|ref|XP_010937274.1| PREDICTED: ethylene-responsive transcription factor 1-like [Elaeis guineensis];;;gi|672161322|ref|XP_008800472.1| PREDICTED: ethylene-responsive transcription factor 1-like isoform X2 [Phoenix dactylifera];;;gi|672161318|ref|XP_008800471.1| PREDICTED…	GO:0005634,GO:0006355,GO:0003700,GO:0009620,GO:0003677,GO:0006351	K14516,K03021,K14517,K13434,K13432,K13433;;;K14516,K03021,K14517,K13434,K13432,K13433;;;K14516,K03021,K14517,K13434,K13432,K13433;;;K14516,K03021,K14517,K13434,K13432,K13433;;;K14516,K03021,K14517,K13434,K13432,K13433	Genetic Information Processing;;;Organismal Systems;;;Metabolism;;;Environmental Information Processing;;;Metabolism	Transcription;;;Environmental adaptation;;;Nucleotide metabolism;;;Signal transduction;;;Nucleotide metabolism	03020 RNA polymerase;;;04626 Plant-pathogen interaction;;;00230 Purine metabolism;;;04075 Plant hormone signal transduction;;;00240 Pyrimidine metabolism
comp68569_c1	gi|672108228|ref|XP_008784061.1| PREDICTED: putative pentatricopeptide repeat-containing protein At1g74580 [Phoenix dactylifera]_x0001_gi|672108230|ref|XP_008784070.1| PREDICTED: putative pentatricopeptide repeat-containing protein At1g74580 [Phoenix dactylifera]_x0001_gi|672108232|ref|XP_008784081.1| PREDICTED: putative pentatricopeptide repeat-containing protein At1g74580 [Phoenix dactylifera]_…	GO:0003674	K14327,K14442;;;K14327,K14442;;;K14327,K14442	Genetic Information Processing;;;Genetic Information Processing;;;Genetic Information Processing	Translation;;;Folding, sorting and degradation;;;Translation	03015 mRNA surveillance pathway;;;03018 RNA degradation;;;03013 RNA transport
comp62349_c1	gi|672108349|ref|XP_008784708.1| PREDICTED: ethylene-responsive transcription factor 1B-like [Phoenix dactylifera];;;gi|743776780|ref|XP_010918804.1| PREDICTED: ethylene-responsive transcription factor 1B-like [Elaeis guineensis];;;gi|743864441|ref|XP_010904582.1| PREDICTED: ethylene-responsive transcription factor 1B-like [Elaeis guineensis];;;gi|747087349|ref|XP_011091214.1| PREDICTED: ethylene…	GO:0005634,GO:0006355,GO:0003700,GO:0009867,GO:0003677,GO:0006351	K14516	Environmental Information Processing	Signal transduction	04075 Plant hormone signal transduction
comp72232_c0	gi|672108741|ref|XP_008786547.1| PREDICTED: uncharacterized protein LOC103704848 isoform X1 [Phoenix dactylifera];;;gi|743798880|ref|XP_010925343.1| PREDICTED: uncharacterized protein LOC105047910 [Elaeis guineensis];;;gi|695043308|ref|XP_009409341.1| PREDICTED: uncharacterized protein LOC103991571 isoform X1 [Musa acuminata subsp. malaccensis]_x0001_gi|695043310|ref|XP_009409342.1| PREDICTED: un…	GO:0004181,GO:0006508,GO:0008270
comp72219_c0	gi|672108857|ref|XP_008787169.1| PREDICTED: subtilisin-like protease SDD1 [Phoenix dactylifera];;;gi|743874008|ref|XP_010906967.1| PREDICTED: subtilisin-like protease SDD1 [Elaeis guineensis];;;gi|743839990|ref|XP_010937154.1| PREDICTED: subtilisin-like protease SDD1 [Elaeis guineensis];;;gi|743839994|ref|XP_010937155.1| PREDICTED: subtilisin-like protease SDD1 [Elaeis guineensis];;;gi|743769670|…	GO:0016787,GO:0008233,GO:0004252,GO:0006508,GO:0008236	K18443,K08653;;;K18443,K08653	Cellular Processes;;;Genetic Information Processing	Transport and catabolism;;;Folding, sorting and degradation	04144 Endocytosis;;;04141 Protein processing in endoplasmic reticulum
comp66631_c0	gi|672109067|ref|XP_008788330.1| PREDICTED: putative glycosyltransferase 5 [Phoenix dactylifera];;;gi|743874760|ref|XP_010907157.1| PREDICTED: putative glycosyltransferase 5 [Elaeis guineensis];;;gi|743764089|ref|XP_010912249.1| PREDICTED: putative glycosyltransferase 5 [Elaeis guineensis];;;gi|695063985|ref|XP_009420521.1| PREDICTED: putative glycosyltransferase 5 [Musa acuminata subsp. malaccen…	GO:0005794,GO:0016740,GO:0005768,GO:0005802,GO:0010411,GO:0005515,GO:0000139,GO:0033843,GO:0016020,GO:0016757,GO:0016021,GO:0006007,GO:0008152,GO:0048767	K00016;;;K00016;;;K00016;;;K00016	Metabolism;;;Metabolism;;;Metabolism;;;Metabolism	Carbohydrate metabolism;;;Amino acid metabolism;;;Carbohydrate metabolism;;;Carbohydrate metabolism	00640 Propanoate metabolism;;;00270 Cysteine and methionine metabolism;;;00620 Pyruvate metabolism;;;00010 Glycolysis / Gluconeogenesis
comp50804_c0	gi|672109703|ref|XP_008791574.1| PREDICTED: uncharacterized protein LOC103708427 [Phoenix dactylifera];;;gi|743770227|ref|XP_010915405.1| PREDICTED: uncharacterized protein LOC105040539 [Elaeis guineensis];;;gi|743799698|ref|XP_010925552.1| PREDICTED: uncharacterized protein LOC105048063 [Elaeis guineensis];;;gi|672140609|ref|XP_008794115.1| PREDICTED: uncharacterized protein LOC103710238 [Phoeni…	GO:0005773	K03350	Genetic Information Processing	Folding, sorting and degradation	04120 Ubiquitin mediated proteolysis
comp73888_c0	gi|672109753|ref|XP_008791832.1| PREDICTED: O-acyltransferase WSD1-like [Phoenix dactylifera];;;gi|695019264|ref|XP_009396631.1| PREDICTED: O-acyltransferase WSD1-like [Musa acuminata subsp. malaccensis];;;gi|743834931|ref|XP_010935670.1| PREDICTED: O-acyltransferase WSD1-like [Elaeis guineensis];;;gi|225446392|ref|XP_002274522.1| PREDICTED: O-acyltransferase WSD1 [Vitis vinifera];;;gi|720052474|…	GO:0004144,GO:0016740,GO:0045017,GO:0016746	K15406	Metabolism	Lipid metabolism	00073 Cutin, suberine and wax biosynthesis
comp70123_c0	gi|672110137|ref|XP_008793752.1| PREDICTED: uncharacterized protein LOC103709973 [Phoenix dactylifera]_x0001_gi|672110139|ref|XP_008793760.1| PREDICTED: uncharacterized protein LOC103709973 [Phoenix dactylifera];;;gi|743781113|ref|XP_010920767.1| PREDICTED: uncharacterized protein LOC105044531 [Elaeis guineensis];;;gi|743842264|ref|XP_010937757.1| PREDICTED: uncharacterized protein LOC105057023 […	GO:0031011,GO:0045893,GO:0031048,GO:0032204,GO:0043247,GO:0006259,GO:0045492,GO:0033044,GO:0000278,GO:0007129,GO:0003674,GO:0006396,GO:0003677
comp71140_c0	gi|672110772|ref|XP_008797234.1| PREDICTED: GDSL esterase/lipase At3g48460 [Phoenix dactylifera];;;gi|743892766|ref|XP_010911635.1| PREDICTED: GDSL esterase/lipase At3g48460-like [Elaeis guineensis];;;gi|695075774|ref|XP_009385138.1| PREDICTED: GDSL esterase/lipase At3g48460 [Musa acuminata subsp. malaccensis];;;gi|670357903|ref|XP_008671733.1| PREDICTED: uncharacterized protein LOC100191771 isof…	GO:0016787,GO:0016788,GO:0006629,GO:0052886,GO:0052887,GO:0008152,GO:0052889,GO:0055114,GO:0016298,GO:0016491	K00514,K01188,K10396,K01206;;;K00514,K01188,K10396,K01206;;;K00514,K01188,K10396,K01206;;;K00514,K01188,K10396,K01206;;;K00514,K01188,K10396,K01206;;;K00514,K01188,K10396,K01206	Metabolism;;;Metabolism;;;Metabolism;;;Cellular Processes;;;Metabolism;;;Metabolism	Metabolism of other amino acids;;;Glycan biosynthesis and metabolism;;;Carbohydrate metabolism;;;Transport and catabolism;;;Biosynthesis of other secondary metabolites;;;Metabolism of terpenoids and polyketides	00460 Cyanoamino acid metabolism;;;00511 Other glycan degradation;;;00500 Starch and sucrose metabolism;;;04144 Endocytosis;;;00940 Phenylpropanoid biosynthesis;;;00906 Carotenoid biosynthesis
comp71291_c0	gi|672112258|ref|XP_008804812.1| PREDICTED: protein REVEILLE 7-like [Phoenix dactylifera];;;gi|672113753|ref|XP_008812464.1| PREDICTED: protein CCA1-like isoform X1 [Phoenix dactylifera];;;gi|743833715|ref|XP_010935334.1| PREDICTED: protein CCA1 [Elaeis guineensis];;;gi|743851797|ref|XP_010940231.1| PREDICTED: protein CCA1-like [Elaeis guineensis];;;gi|645168522|gb|AIB05807.1| MYB-related transcr…	GO:0009651,GO:0003700,GO:0009733,GO:0009734,GO:0009751,GO:0010600,GO:0009753,GO:0009739,GO:0009851,GO:0009723,GO:0003677,GO:0048574	K12133,K12134	Organismal Systems	Environmental adaptation	04712 Circadian rhythm - plant
comp67242_c0	gi|672112464|ref|XP_008806010.1| PREDICTED: peptide-N4-(N-acetyl-beta-glucosaminyl)asparagine amidase A-like [Phoenix dactylifera];;;gi|672112462|ref|XP_008805998.1| PREDICTED: peptide-N4-(N-acetyl-beta-glucosaminyl)asparagine amidase A-like [Phoenix dactylifera];;;gi|743788193|ref|XP_010922604.1| PREDICTED: peptide-N4-(N-acetyl-beta-glucosaminyl)asparagine amidase A-like [Elaeis guineensis];;;gi…	GO:0008150,GO:0003674,GO:0005773	K01599	Metabolism	Metabolism of cofactors and vitamins	00860 Porphyrin and chlorophyll metabolism
comp70588_c0	gi|672112904|ref|XP_008808214.1| PREDICTED: U-box domain-containing protein 52 [Phoenix dactylifera];;;gi|743797648|ref|XP_010925037.1| PREDICTED: U-box domain-containing protein 52 [Elaeis guineensis];;;gi|695049934|ref|XP_009412924.1| PREDICTED: U-box domain-containing protein 35-like [Musa acuminata subsp. malaccensis];;;gi|720097613|ref|XP_010247378.1| PREDICTED: U-box domain-containing prote…	GO:0004672,GO:0016705,GO:0006468,GO:0016740,GO:0006950,GO:0055114,GO:0004715,GO:0016301,GO:0016787,GO:0005524,GO:0016117,GO:0016310,GO:0018108	K16224,K13430,K18873,K13429	Organismal Systems	Environmental adaptation	04626 Plant-pathogen interaction
comp55454_c0	gi|672113126|ref|XP_008809331.1| PREDICTED: DELLA protein RHT-1-like [Phoenix dactylifera];;;gi|672198442|ref|XP_008777332.1| PREDICTED: DELLA protein GAI-like [Phoenix dactylifera];;;gi|743798013|ref|XP_010925126.1| PREDICTED: DELLA protein DWARF8-like [Elaeis guineensis];;;gi|743754772|ref|XP_010916867.1| PREDICTED: DELLA protein GAI-like [Elaeis guineensis];;;gi|695039783|ref|XP_009407441.1| P…	GO:0005634,GO:0006355,GO:0000989,GO:0006351	K14494	Environmental Information Processing	Signal transduction	04075 Plant hormone signal transduction
comp71716_c0	gi|672113164|ref|XP_008809520.1| PREDICTED: subtilisin-like protease [Phoenix dactylifera];;;gi|743798098|ref|XP_010925147.1| PREDICTED: subtilisin-like protease [Elaeis guineensis];;;gi|743861785|ref|XP_010943376.1| PREDICTED: LOW QUALITY PROTEIN: subtilisin-like protease SDD1 [Elaeis guineensis];;;gi|743778976|ref|XP_010919951.1| PREDICTED: subtilisin-like protease [Elaeis guineensis];;;gi|7437…	GO:0016787,GO:0004252,GO:0006508	K15397,K18443;;;K15397,K18443	Cellular Processes;;;Metabolism	Transport and catabolism;;;Lipid metabolism	04144 Endocytosis;;;00062 Fatty acid elongation
comp63853_c0	gi|672113410|ref|XP_008810805.1| PREDICTED: chaperone protein dnaJ 8, chloroplastic-like [Phoenix dactylifera];;;gi|672142693|ref|XP_008795206.1| PREDICTED: chaperone protein dnaJ 8, chloroplastic-like [Phoenix dactylifera];;;gi|743889474|ref|XP_010910859.1| PREDICTED: chaperone protein dnaJ 8, chloroplastic-like, partial [Elaeis guineensis];;;gi|743807063|ref|XP_010927956.1| PREDICTED: chaperone…	GO:0009570,GO:0005634
comp62218_c2	gi|672113604|ref|XP_008811732.1| PREDICTED: NEP1-interacting protein 1 [Phoenix dactylifera];;;gi|672160500|ref|XP_008800032.1| PREDICTED: NEP1-interacting protein 1-like [Phoenix dactylifera];;;gi|357123158|ref|XP_003563279.1| PREDICTED: NEP1-interacting protein-like 1 [Brachypodium distachyon];;;gi|743855326|ref|XP_010941353.1| PREDICTED: NEP1-interacting protein 1 [Elaeis guineensis];;;gi|7437…	GO:0046872,GO:0008270	K05283,K10875,K04708,K14317;;;K05283,K10875,K04708,K14317;;;K05283,K10875,K04708,K14317;;;K05283,K10875,K04708,K14317	Genetic Information Processing;;;Genetic Information Processing;;;Metabolism;;;Metabolism	Replication and repair;;;Translation;;;Lipid metabolism;;;Glycan biosynthesis and metabolism	03440 Homologous recombination;;;03013 RNA transport;;;00600 Sphingolipid metabolism;;;00563 Glycosylphosphatidylinositol(GPI)-anchor biosynthesis
comp60948_c0	gi|672114311|ref|XP_008776407.1| PREDICTED: zinc finger protein ZAT11-like [Phoenix dactylifera];;;gi|672129291|ref|XP_008788150.1| PREDICTED: zinc finger protein ZAT11-like [Phoenix dactylifera];;;gi|743787340|ref|XP_010922394.1| PREDICTED: zinc finger protein ZAT11-like [Elaeis guineensis];;;gi|743869005|ref|XP_010905714.1| PREDICTED: zinc finger protein ZAT11-like [Elaeis guineensis];;;gi|1865…	GO:0046872,GO:0005739,GO:0003676,GO:0003677
comp71014_c1	gi|672114395|ref|XP_008776820.1| PREDICTED: CAX-interacting protein 4-like [Phoenix dactylifera];;;gi|672165650|ref|XP_008802736.1| PREDICTED: CAX-interacting protein 4-like [Phoenix dactylifera];;;gi|743787078|ref|XP_010922332.1| PREDICTED: CAX-interacting protein 4-like [Elaeis guineensis];;;gi|695049236|ref|XP_009412549.1| PREDICTED: CAX-interacting protein 4-like [Musa acuminata subsp. malacc…	GO:0006816,GO:0005634,GO:0006869,GO:0051928,GO:0046872,GO:0005737,GO:0006891,GO:0003676,GO:0048573,GO:0008270,GO:0016558,GO:0010351
comp49925_c0	gi|672114542|ref|XP_008777431.1| PREDICTED: probable protein phosphatase 2C 24 [Phoenix dactylifera];;;gi|743841576|ref|XP_010937563.1| PREDICTED: probable protein phosphatase 2C 24 [Elaeis guineensis];;;gi|695075212|ref|XP_009384837.1| PREDICTED: probable protein phosphatase 2C 68 [Musa acuminata subsp. malaccensis];;;gi|672166375|ref|XP_008803118.1| PREDICTED: probable protein phosphatase 2C 24…	GO:0003824,GO:0004721,GO:0043169,GO:0004722,GO:0016787,GO:0016020,GO:0016021,GO:0006470,GO:0046872	K14497	Environmental Information Processing	Signal transduction	04075 Plant hormone signal transduction
comp68279_c1	gi|672114723|ref|XP_008778345.1| PREDICTED: CBS domain-containing protein CBSX5-like [Phoenix dactylifera];;;gi|694998844|ref|XP_009406152.1| PREDICTED: CBS domain-containing protein CBSX5-like [Musa acuminata subsp. malaccensis];;;gi|695011104|ref|XP_009392255.1| PREDICTED: CBS domain-containing protein CBSX5-like [Musa acuminata subsp. malaccensis];;;gi|695076738|ref|XP_009385673.1| PREDICTED: …	GO:0003824,GO:0008152
comp68826_c1	gi|672114757|ref|XP_008778465.1| PREDICTED: E3 ubiquitin-protein ligase RMA1H1-like [Phoenix dactylifera];;;gi|670409497|ref|XP_008645981.1| PREDICTED: E3 ubiquitin-protein ligase RMA1H1-like [Zea mays]_x0001_gi|670409499|ref|XP_008645982.1| PREDICTED: E3 ubiquitin-protein ligase RMA1H1-like [Zea mays]_x0001_gi|670409501|ref|XP_008645983.1| PREDICTED: E3 ubiquitin-protein ligase RMA1H1-like [Zea …	GO:0004842,GO:0016874,GO:0055114,GO:0016491,GO:0008270,GO:0016020,GO:0016021,GO:0016630,GO:0016567,GO:0005783,GO:0046872,GO:0008152,GO:0005789	K10666	Genetic Information Processing	Folding, sorting and degradation	04141 Protein processing in endoplasmic reticulum
comp63235_c0	gi|672115068|ref|XP_008779603.1| PREDICTED: probable xyloglucan glycosyltransferase 5 [Phoenix dactylifera];;;gi|695015404|ref|XP_009394569.1| PREDICTED: probable xyloglucan glycosyltransferase 5 [Musa acuminata subsp. malaccensis]_x0001_gi|695015406|ref|XP_009394570.1| PREDICTED: probable xyloglucan glycosyltransferase 5 [Musa acuminata subsp. malaccensis]_x0001_gi|695015408|ref|XP_009394573.1| …	GO:0042546,GO:0071555,GO:0005634,GO:0005794,GO:0016740,GO:0016020,GO:0016757,GO:0016021,GO:0008152,GO:0047259,GO:0000139,GO:0097502
comp71657_c0	gi|672115555|ref|XP_008780927.1| PREDICTED: uncharacterized protein LOC103700826 isoform X1 [Phoenix dactylifera];;;gi|672115557|ref|XP_008780928.1| PREDICTED: uncharacterized protein LOC103700826 isoform X2 [Phoenix dactylifera];;;gi|743872791|ref|XP_010906647.1| PREDICTED: uncharacterized protein LOC105033506 isoform X1 [Elaeis guineensis];;;gi|743872803|ref|XP_010906650.1| PREDICTED: uncharact…	GO:0071555,GO:0044036,GO:0050665,GO:0045261,GO:0046961,GO:0015986,GO:0042546,GO:0007155,GO:0010228,GO:0033044,GO:0046933,GO:0008150,GO:0003674,GO:0003677,GO:0016926,GO:0009887
comp71832_c0	gi|672115842|ref|XP_008781072.1| PREDICTED: LOW QUALITY PROTEIN: cell division cycle and apoptosis regulator protein 1 [Phoenix dactylifera];;;gi|573949519|ref|XP_006657057.1| PREDICTED: protein split ends-like [Oryza brachyantha];;;gi|218198388|gb|EEC80815.1| hypothetical protein OsI_23387 [Oryza sativa Indica Group];;;gi|222635759|gb|EEE65891.1| hypothetical protein OsJ_21706 [Oryza sativa Japo…	GO:0048193,GO:0006355,GO:0030244,GO:0005509,GO:0005829,GO:0051301,GO:0009630
comp51944_c0	gi|672116573|ref|XP_008781454.1| PREDICTED: ethylene-responsive transcription factor ABR1-like [Phoenix dactylifera];;;gi|672121887|ref|XP_008784254.1| PREDICTED: ethylene-responsive transcription factor ERF110-like [Phoenix dactylifera];;;gi|743817485|ref|XP_010930947.1| PREDICTED: ethylene-responsive transcription factor ABR1 [Elaeis guineensis];;;gi|672124899|ref|XP_008785849.1| PREDICTED: eth…	GO:0005634,GO:0006355,GO:0003700,GO:0045893,GO:0003677,GO:0048510,GO:0006351
comp66932_c0	gi|672116575|ref|XP_008781455.1| PREDICTED: cationic peroxidase SPC4-like [Phoenix dactylifera];;;gi|672116571|ref|XP_008781453.1| PREDICTED: peroxidase 12-like [Phoenix dactylifera];;;gi|695065935|ref|XP_009379840.1| PREDICTED: cationic peroxidase SPC4-like [Musa acuminata subsp. malaccensis];;;gi|743817476|ref|XP_010930945.1| PREDICTED: cationic peroxidase SPC4-like [Elaeis guineensis];;;gi|672…	GO:0009505,GO:0009506,GO:0006979,GO:0020037,GO:0005576,GO:0055114,GO:0016491,GO:0048653,GO:0005618,GO:0016020,GO:0046872,GO:0042744,GO:0004601,GO:0010075	K00430	Metabolism	Biosynthesis of other secondary metabolites	00940 Phenylpropanoid biosynthesis
comp64299_c1	gi|672116785|ref|XP_008781563.1| PREDICTED: patellin-3-like isoform X2 [Phoenix dactylifera];;;gi|695006076|ref|XP_009389513.1| PREDICTED: patellin-3-like [Musa acuminata subsp. malaccensis];;;gi|743764635|ref|XP_010912526.1| PREDICTED: patellin-3-like [Elaeis guineensis];;;gi|672116783|ref|XP_008781561.1| PREDICTED: patellin-3-like isoform X1 [Phoenix dactylifera];;;gi|743816880|ref|XP_010930773…	GO:0016021,GO:0005622,GO:0006810,GO:0005215
comp65824_c0	gi|672117701|ref|XP_008782042.1| PREDICTED: RNA-binding protein 25 [Phoenix dactylifera]_x0001_gi|672117703|ref|XP_008782043.1| PREDICTED: RNA-binding protein 25 [Phoenix dactylifera];;;gi|743766678|ref|XP_010913584.1| PREDICTED: LOW QUALITY PROTEIN: RNA-binding protein 25-like [Elaeis guineensis];;;gi|695061610|ref|XP_009419244.1| PREDICTED: RNA-binding protein 25 isoform X1 [Musa acuminata subs…	GO:0000166,GO:0003676,GO:0006397	K12822	Genetic Information Processing	Transcription	03040 Spliceosome
comp67904_c0	gi|672117797|ref|XP_008782088.1| PREDICTED: BTB/POZ domain-containing protein At3g05675 [Phoenix dactylifera];;;gi|743766754|ref|XP_010913622.1| PREDICTED: BTB/POZ domain-containing protein At3g05675 [Elaeis guineensis];;;gi|695001127|ref|XP_009414687.1| PREDICTED: BTB/POZ domain-containing protein At3g05675 [Musa acuminata subsp. malaccensis];;;gi|743906035|ref|XP_011046427.1| PREDICTED: BTB/POZ…
comp71741_c5	gi|672117836|ref|XP_008782109.1| PREDICTED: uncharacterized protein LOC103701724 [Phoenix dactylifera];;;gi|326533752|dbj|BAK05407.1| predicted protein, partial [Hordeum vulgare subsp. vulgare];;;gi|326504544|dbj|BAJ91104.1| predicted protein [Hordeum vulgare subsp. vulgare];;;gi|743845289|ref|XP_010938545.1| PREDICTED: crt homolog 1-like [Elaeis guineensis];;;gi|357131737|ref|XP_003567491.1| PRE…		K14516,K03021,K13434;;;K14516,K03021,K13434;;;K14516,K03021,K13434;;;K14516,K03021,K13434;;;K14516,K03021,K13434	Genetic Information Processing;;;Organismal Systems;;;Metabolism;;;Environmental Information Processing;;;Metabolism	Transcription;;;Environmental adaptation;;;Nucleotide metabolism;;;Signal transduction;;;Nucleotide metabolism	03020 RNA polymerase;;;04626 Plant-pathogen interaction;;;00230 Purine metabolism;;;04075 Plant hormone signal transduction;;;00240 Pyrimidine metabolism
comp69434_c0	gi|672118219|ref|XP_008782313.1| PREDICTED: putative glutamine amidotransferase PB2B2.05 [Phoenix dactylifera];;;gi|672192937|ref|XP_008775904.1| PREDICTED: uncharacterized protein LOC103696147 [Phoenix dactylifera];;;gi|720075554|ref|XP_010279347.1| PREDICTED: putative glutamine amidotransferase PB2B2.05 [Nelumbo nucifera];;;gi|743802064|ref|XP_010926510.1| PREDICTED: putative glutamine amidotra…	GO:0003922,GO:0016787,GO:0016740,GO:0016874,GO:0006541
comp72242_c1	gi|672118707|ref|XP_008782568.1| PREDICTED: serine/threonine-protein kinase ATM [Phoenix dactylifera];;;gi|743838500|ref|XP_010936715.1| PREDICTED: serine/threonine-protein kinase ATM [Elaeis guineensis];;;gi|695032722|ref|XP_009403918.1| PREDICTED: serine/threonine-protein kinase ATM [Musa acuminata subsp. malaccensis];;;gi|573915558|ref|XP_006645430.1| PREDICTED: serine/threonine-protein kinase…	GO:0004674,GO:0005524,GO:0016740,GO:0006468,GO:0016773,GO:0000166,GO:0016310,GO:0016301	K08873,K07203	Genetic Information Processing	Translation	03015 mRNA surveillance pathway
comp67489_c1	gi|672118892|ref|XP_008782668.1| PREDICTED: probable WRKY transcription factor 70 [Phoenix dactylifera]
comp48338_c0	gi|672118986|ref|XP_008782718.1| PREDICTED: probable calcium-binding protein CML27 [Phoenix dactylifera];;;gi|743782770|ref|XP_010921229.1| PREDICTED: probable calcium-binding protein CML27 [Elaeis guineensis];;;gi|672139252|ref|XP_008793406.1| PREDICTED: probable calcium-binding protein CML27 [Phoenix dactylifera];;;gi|743782756|ref|XP_010921226.1| PREDICTED: probable calcium-binding protein CML…	GO:0005509,GO:0046872,GO:0005515,GO:0010091	K13448	Organismal Systems	Environmental adaptation	04626 Plant-pathogen interaction
comp59864_c0	gi|672120192|ref|XP_008783353.1| PREDICTED: uncharacterized protein LOC103702626 [Phoenix dactylifera];;;gi|115447897|ref|NP_001047728.1| Os02g0677600 [Oryza sativa Japonica Group]_x0001_gi|50252988|dbj|BAD29239.1| unknown protein [Oryza sativa Japonica Group]_x0001_gi|50253274|dbj|BAD29545.1| unknown protein [Oryza sativa Japonica Group]_x0001_gi|113537259|dbj|BAF09642.1| Os02g0677600 [Oryza sat…	GO:0009507,GO:0005524,GO:0008150,GO:0008233,GO:0006508
comp71621_c0	gi|672120489|ref|XP_008783512.1| PREDICTED: pentatricopeptide repeat-containing protein At2g33680-like [Phoenix dactylifera];;;gi|743763327|ref|XP_010911842.1| PREDICTED: putative pentatricopeptide repeat-containing protein At3g47840 [Elaeis guineensis];;;gi|695013340|ref|XP_009393452.1| PREDICTED: pentatricopeptide repeat-containing protein At2g33680-like [Musa acuminata subsp. malaccensis];;;gi…	GO:0016787,GO:0008150,GO:0008568,GO:0008152	K01074,K07178,K00901,K14442,K13800,K08678,K01455,K01176,K00857;;;K01074,K07178,K00901,K14442,K13800,K08678,K01455,K01176,K00857;;;K01074,K07178,K00901,K14442,K13800,K08678,K01455,K01176,K00857;;;K01074,K07178,K00901,K14442,K13800,K08678,K01455,K01176,K00857;;;K01074,K07178,K00901,K14442,K13800,K08678,K01455,K01176,K00857;;;K01074,K07178,K00901,K14442,K13800,K08678,K01455,K01176,K00857;;;K01074,K0…	Metabolism;;;Metabolism;;;Metabolism;;;Metabolism;;;Genetic Information Processing;;;Metabolism;;;Metabolism;;;Metabolism;;;Metabolism;;;Metabolism;;;Environmental Information Processing;;;Genetic Information Processing;;;Metabolism;;;Metabolism	Lipid metabolism;;;Overview;;;Nucleotide metabolism;;;Carbohydrate metabolism;;;Folding, sorting and degradation;;;Energy metabolism;;;Lipid metabolism;;;Lipid metabolism;;;Carbohydrate metabolism;;;Carbohydrate metabolism;;;Signal transduction;;;Translation;;;Overview;;;Metabolism of other amino acids	00561 Glycerolipid metabolism;;;01200 Carbon metabolism;;;00240 Pyrimidine metabolism;;;00630 Glyoxylate and dicarboxylate metabolism;;;03018 RNA degradation;;;00910 Nitrogen metabolism;;;00062 Fatty acid elongation;;;00564 Glycerophospholipid metabolism;;;00520 Amino sugar and nucleotide sugar metabolism;;;00500 Starch and sucrose metabolism;;;04070 Phosphatidylinositol signaling system;;;03008 …
comp61606_c0	gi|672120844|ref|XP_008783703.1| PREDICTED: uncharacterized protein LOC103702865 isoform X1 [Phoenix dactylifera]_x0001_gi|672120846|ref|XP_008783704.1| PREDICTED: uncharacterized protein LOC103702865 isoform X1 [Phoenix dactylifera]_x0001_gi|672120849|ref|XP_008783705.1| PREDICTED: uncharacterized protein LOC103702865 isoform X1 [Phoenix dactylifera];;;gi|672120851|ref|XP_008783706.1| PREDICTED:…	GO:0008442,GO:0055114,GO:0016491,GO:0003677	K17398	Metabolism	Amino acid metabolism	00270 Cysteine and methionine metabolism
comp72472_c0	gi|672121025|ref|XP_008783803.1| PREDICTED: arabinogalactan peptide 22-like [Phoenix dactylifera];;;gi|672107073|ref|XP_008792664.1| PREDICTED: arabinogalactan peptide 16-like [Phoenix dactylifera];;;gi|695054674|ref|XP_009415475.1| PREDICTED: arabinogalactan peptide 16-like [Musa acuminata subsp. malaccensis];;;gi|695014626|ref|XP_009394147.1| PREDICTED: arabinogalactan peptide 20-like [Musa acu…	GO:0009684,GO:0016020,GO:0006569,GO:0031225,GO:0005886
comp66258_c0	gi|672121280|ref|XP_008783936.1| PREDICTED: cytochrome P450 710A1-like [Phoenix dactylifera];;;gi|743799949|ref|XP_010925680.1| PREDICTED: cytochrome P450 710A1-like [Elaeis guineensis];;;gi|743770570|ref|XP_010915573.1| PREDICTED: cytochrome P450 710A1-like [Elaeis guineensis];;;gi|695051629|ref|XP_009413846.1| PREDICTED: cytochrome P450 710A1-like [Musa acuminata subsp. malaccensis];;;gi|225463…	GO:0004497,GO:0016705,GO:0005506,GO:0020037,GO:0046872,GO:0055114,GO:0016491	K09832	Metabolism	Lipid metabolism	00100 Steroid biosynthesis
comp63717_c0	gi|672121467|ref|XP_008784032.1| PREDICTED: protein FANTASTIC FOUR 3 [Phoenix dactylifera];;;gi|695007012|ref|XP_009390037.1| PREDICTED: protein FANTASTIC FOUR 1-like [Musa acuminata subsp. malaccensis];;;gi|743764197|ref|XP_010912304.1| PREDICTED: protein FANTASTIC FOUR 1-like [Elaeis guineensis];;;gi|743818110|ref|XP_010931123.1| PREDICTED: protein FANTASTIC FOUR 3 [Elaeis guineensis];;;gi|7200…
comp65003_c0	gi|672121511|ref|XP_008784056.1| PREDICTED: protein phosphatase 1 regulatory subunit 7 [Phoenix dactylifera];;;gi|743764256|ref|XP_010912334.1| PREDICTED: protein phosphatase 1 regulatory subunit 7 isoform X1 [Elaeis guineensis];;;gi|695039578|ref|XP_009407331.1| PREDICTED: protein phosphatase 1 regulatory subunit 7 isoform X2 [Musa acuminata subsp. malaccensis];;;gi|695039576|ref|XP_009407330.1|…	GO:0008150,GO:0009560
comp57521_c1	gi|672122153|ref|XP_008784397.1| PREDICTED: dnaJ homolog subfamily B member 7-like isoform X1 [Phoenix dactylifera];;;gi|743786811|ref|XP_010922263.1| PREDICTED: dnaJ homolog subfamily B member 7-like isoform X1 [Elaeis guineensis];;;gi|672122155|ref|XP_008784398.1| PREDICTED: dnaJ homolog subfamily B member 3-like isoform X2 [Phoenix dactylifera];;;gi|672134421|ref|XP_008790860.1| PREDICTED: dna…		K09584,K09517,K09523	Genetic Information Processing	Folding, sorting and degradation	04141 Protein processing in endoplasmic reticulum
comp61091_c1	gi|672122309|ref|XP_008784479.1| PREDICTED: mitogen-activated protein kinase kinase kinase 2-like [Phoenix dactylifera];;;gi|743772945|ref|XP_010916795.1| PREDICTED: mitogen-activated protein kinase kinase kinase A-like [Elaeis guineensis];;;gi|743800975|ref|XP_010926215.1| PREDICTED: mitogen-activated protein kinase kinase kinase 2-like [Elaeis guineensis];;;gi|695014505|ref|XP_009394082.1| PRED…	GO:0004672,GO:0004674,GO:0016740,GO:0006468,GO:0004709,GO:0000165,GO:0042981,GO:0000166,GO:0005737,GO:0051403,GO:0016301,GO:0007346,GO:0032147,GO:0005524,GO:0005622,GO:0016310,GO:0000186	K13414	Organismal Systems	Environmental adaptation	04626 Plant-pathogen interaction
comp70318_c0	gi|672122477|ref|XP_008784571.1| PREDICTED: pentatricopeptide repeat-containing protein At1g18485 [Phoenix dactylifera];;;gi|695067462|ref|XP_009380649.1| PREDICTED: pentatricopeptide repeat-containing protein At1g18485 [Musa acuminata subsp. malaccensis]_x0001_gi|695067464|ref|XP_009380650.1| PREDICTED: pentatricopeptide repeat-containing protein At1g18485 [Musa acuminata subsp. malaccensis]_x00…	GO:0016787,GO:0005829,GO:0008150,GO:0008152,GO:0008568,GO:0016556	K13800,K01176,K08678,K01455,K00857,K01074,K07178,K14442,K00901;;;K13800,K01176,K08678,K01455,K00857,K01074,K07178,K14442,K00901;;;K13800,K01176,K08678,K01455,K00857,K01074,K07178,K14442,K00901;;;K13800,K01176,K08678,K01455,K00857,K01074,K07178,K14442,K00901;;;K13800,K01176,K08678,K01455,K00857,K01074,K07178,K14442,K00901;;;K13800,K01176,K08678,K01455,K00857,K01074,K07178,K14442,K00901;;;K13800,K0…	Metabolism;;;Metabolism;;;Metabolism;;;Metabolism;;;Genetic Information Processing;;;Metabolism;;;Metabolism;;;Metabolism;;;Metabolism;;;Metabolism;;;Environmental Information Processing;;;Metabolism;;;Genetic Information Processing;;;Metabolism	Lipid metabolism;;;Overview;;;Nucleotide metabolism;;;Carbohydrate metabolism;;;Folding, sorting and degradation;;;Lipid metabolism;;;Energy metabolism;;;Lipid metabolism;;;Carbohydrate metabolism;;;Carbohydrate metabolism;;;Signal transduction;;;Overview;;;Translation;;;Metabolism of other amino acids	00561 Glycerolipid metabolism;;;01200 Carbon metabolism;;;00240 Pyrimidine metabolism;;;00630 Glyoxylate and dicarboxylate metabolism;;;03018 RNA degradation;;;00062 Fatty acid elongation;;;00910 Nitrogen metabolism;;;00564 Glycerophospholipid metabolism;;;00520 Amino sugar and nucleotide sugar metabolism;;;00500 Starch and sucrose metabolism;;;04070 Phosphatidylinositol signaling system;;;01212 …
comp70207_c0	gi|672122512|ref|XP_008784589.1| PREDICTED: protein kinase APK1A, chloroplastic isoform X2 [Phoenix dactylifera];;;gi|743780699|ref|XP_010920578.1| PREDICTED: protein kinase APK1B, chloroplastic-like [Elaeis guineensis];;;gi|672122510|ref|XP_008784588.1| PREDICTED: protein kinase APK1A, chloroplastic isoform X1 [Phoenix dactylifera];;;gi|743841768|ref|XP_010937617.1| PREDICTED: protein kinase APK…	GO:0004672,GO:0004674,GO:0005524,GO:0006468,GO:0016740,GO:0000166,GO:0016310,GO:0016301	K13430	Organismal Systems	Environmental adaptation	04626 Plant-pathogen interaction
comp62043_c0	gi|672122533|ref|XP_008784600.1| PREDICTED: telomere repeat-binding protein 5 [Phoenix dactylifera]_x0001_gi|672122535|ref|XP_008784601.1| PREDICTED: telomere repeat-binding protein 5 [Phoenix dactylifera];;;gi|743841727|ref|XP_010937605.1| PREDICTED: telomere repeat-binding protein 5-like [Elaeis guineensis];;;gi|743780654|ref|XP_010920568.1| PREDICTED: telomere repeat-binding protein 5-like [El…	GO:0003677
comp69666_c0	gi|672122948|ref|XP_008784822.1| PREDICTED: LOW QUALITY PROTEIN: uncharacterized protein LOC103703674 [Phoenix dactylifera];;;gi|695023697|ref|XP_009399035.1| PREDICTED: uncharacterized protein LOC103983535 isoform X2 [Musa acuminata subsp. malaccensis];;;gi|695023693|ref|XP_009399032.1| PREDICTED: uncharacterized protein LOC103983535 isoform X1 [Musa acuminata subsp. malaccensis]_x0001_gi|695023…	GO:0009507,GO:0009508,GO:0045893,GO:0008152,GO:0042793,GO:0016874,GO:0008283,GO:0009295
comp41389_c0	gi|672123270|ref|XP_008784991.1| PREDICTED: uncharacterized protein LOC103703787 [Phoenix dactylifera];;;gi|695066992|ref|XP_009380402.1| PREDICTED: uncharacterized protein LOC103968807 [Musa acuminata subsp. malaccensis]_x0001_gi|695066994|ref|XP_009380403.1| PREDICTED: uncharacterized protein LOC103968807 [Musa acuminata subsp. malaccensis]_x0001_gi|695066996|ref|XP_009380404.1| PREDICTED: unch…	GO:0032259,GO:0016740,GO:0008168
comp65316_c3	gi|672123399|ref|XP_008785061.1| PREDICTED: phospholipase D delta-like [Phoenix dactylifera];;;gi|672113608|ref|XP_008811755.1| PREDICTED: LOW QUALITY PROTEIN: phospholipase D delta-like [Phoenix dactylifera];;;gi|672172140|ref|XP_008806154.1| PREDICTED: phospholipase D delta [Phoenix dactylifera];;;gi|743855336|ref|XP_010941358.1| PREDICTED: phospholipase D delta-like isoform X1 [Elaeis guineens…	GO:0003824,GO:0070290,GO:0016787,GO:0016020,GO:0005509,GO:0004630,GO:0046470,GO:0008152,GO:0016042	K01115;;;K01115;;;K01115	Metabolism;;;Cellular Processes;;;Metabolism	Lipid metabolism;;;Transport and catabolism;;;Lipid metabolism	00565 Ether lipid metabolism;;;04144 Endocytosis;;;00564 Glycerophospholipid metabolism
comp57231_c0	gi|672123826|ref|XP_008785283.1| PREDICTED: uncharacterized protein LOC103703964 [Phoenix dactylifera];;;gi|672135730|ref|XP_008791539.1| PREDICTED: uncharacterized protein LOC103708409 [Phoenix dactylifera];;;gi|743830156|ref|XP_010934341.1| PREDICTED: uncharacterized protein LOC105054512 [Elaeis guineensis];;;gi|743780085|ref|XP_010920416.1| PREDICTED: uncharacterized protein LOC105044291 [Elae…
comp49479_c0	gi|672123903|ref|XP_008785322.1| PREDICTED: uncharacterized protein At5g65660 [Phoenix dactylifera];;;gi|743830274|ref|XP_010934375.1| PREDICTED: uncharacterized protein At5g65660 [Elaeis guineensis];;;gi|255575997|ref|XP_002528894.1| conserved hypothetical protein [Ricinus communis]_x0001_gi|223531648|gb|EEF33474.1| conserved hypothetical protein [Ricinus communis];;;gi|359480520|ref|XP_00363248…	GO:0005886
comp57427_c0	gi|672123989|ref|XP_008785368.1| PREDICTED: zinc finger CCCH domain-containing protein 25 [Phoenix dactylifera]_x0001_gi|672123991|ref|XP_008785369.1| PREDICTED: zinc finger CCCH domain-containing protein 25 [Phoenix dactylifera];;;gi|695067373|ref|XP_009380602.1| PREDICTED: zinc finger CCCH domain-containing protein 25-like [Musa acuminata subsp. malaccensis]_x0001_gi|695067375|ref|XP_009380603.…	GO:0000166,GO:0008150,GO:0046872,GO:0003723,GO:0003676,GO:0003677	K12885,K12891,K12741	Genetic Information Processing	Transcription	03040 Spliceosome
comp72097_c0	gi|672124202|ref|XP_008785476.1| PREDICTED: rop guanine nucleotide exchange factor 7-like [Phoenix dactylifera];;;gi|743790524|ref|XP_010923194.1| PREDICTED: rop guanine nucleotide exchange factor 7-like isoform X2 [Elaeis guineensis];;;gi|242059241|ref|XP_002458766.1| hypothetical protein SORBIDRAFT_03g039890 [Sorghum bicolor]_x0001_gi|241930741|gb|EES03886.1| hypothetical protein SORBIDRAFT_03g…	GO:0005089,GO:0005829,GO:0043547,GO:0005886
comp39348_c0	gi|672124427|ref|XP_008785595.1| PREDICTED: putative L-type lectin-domain containing receptor kinase I.1 [Phoenix dactylifera];;;gi|743790429|ref|XP_010923163.1| PREDICTED: L-type lectin-domain containing receptor kinase VIII.1-like [Elaeis guineensis];;;gi|695049301|ref|XP_009412582.1| PREDICTED: L-type lectin-domain containing receptor kinase VIII.1-like [Musa acuminata subsp. malaccensis];;;gi…	GO:0030246,GO:0015066,GO:0043086
comp39202_c0	gi|672124459|ref|XP_008785613.1| PREDICTED: protein SPIRAL1-like 3 [Phoenix dactylifera]_x0001_gi|672124461|ref|XP_008785614.1| PREDICTED: protein SPIRAL1-like 3 [Phoenix dactylifera]_x0001_gi|672124463|ref|XP_008785615.1| PREDICTED: protein SPIRAL1-like 3 [Phoenix dactylifera]_x0001_gi|672124465|ref|XP_008785616.1| PREDICTED: protein SPIRAL1-like 3 [Phoenix dactylifera];;;gi|672181075|ref|XP_008…	GO:0005874,GO:0005634,GO:0006355,GO:0003700,GO:0008150
comp71328_c1	gi|672125695|ref|XP_008786271.1| PREDICTED: ethylene-responsive transcription factor 2-like [Phoenix dactylifera]
comp71372_c1	gi|672126598|ref|XP_008786756.1| PREDICTED: LOW QUALITY PROTEIN: protein KRI1 homolog [Phoenix dactylifera];;;gi|672137626|ref|XP_008792541.1| PREDICTED: protein KRI1 homolog [Phoenix dactylifera];;;gi|695070989|ref|XP_009382546.1| PREDICTED: protein KRI1 homolog [Musa acuminata subsp. malaccensis];;;gi|743789648|ref|XP_010922956.1| PREDICTED: protein KRI1 homolog [Elaeis guineensis]_x0001_gi|743…	GO:0004672,GO:0005524,GO:0006468,GO:0005829,GO:0005509,GO:0016310,GO:0016301
comp65078_c0	gi|672127181|ref|XP_008787053.1| PREDICTED: transcription factor TCP7-like [Phoenix dactylifera];;;gi|743776021|ref|XP_010918406.1| PREDICTED: transcription factor TCP7-like [Elaeis guineensis];;;gi|743834548|ref|XP_010935558.1| PREDICTED: transcription factor TCP7-like [Elaeis guineensis];;;gi|672111898|ref|XP_008803023.1| PREDICTED: transcription factor TCP7-like [Phoenix dactylifera];;;gi|6721…	GO:0042752,GO:0005634,GO:0045893,GO:0000165,GO:0010310,GO:0035304,GO:0043433,GO:0009867,GO:0005515,GO:0009965,GO:0006351,GO:0009617,GO:0003700,GO:0006612,GO:0005622,GO:0003677	K16221	Organismal Systems	Environmental adaptation	04712 Circadian rhythm - plant
comp55915_c0	gi|672128599|ref|XP_008787793.1| PREDICTED: ethylene-insensitive protein 2 isoform X1 [Phoenix dactylifera]_x0001_gi|672128601|ref|XP_008787794.1| PREDICTED: ethylene-insensitive protein 2 isoform X1 [Phoenix dactylifera]_x0001_gi|672128603|ref|XP_008787795.1| PREDICTED: ethylene-insensitive protein 2 isoform X1 [Phoenix dactylifera];;;gi|672128605|ref|XP_008787796.1| PREDICTED: ethylene-insensit…	GO:0009408,GO:0006979,GO:0020037,GO:0010150,GO:0009926,GO:0010119,GO:0001736,GO:0055114,GO:0006891,GO:0016491,GO:0016020,GO:0006869,GO:0005622,GO:0046872,GO:0004601,GO:0006810,GO:0006970,GO:0009789,GO:0005215	K14513	Environmental Information Processing	Signal transduction	04075 Plant hormone signal transduction
comp68411_c0	gi|672128748|ref|XP_008787864.1| PREDICTED: uncharacterized protein C18orf8 [Phoenix dactylifera]_x0001_gi|672128750|ref|XP_008787865.1| PREDICTED: uncharacterized protein C18orf8 [Phoenix dactylifera];;;gi|743850652|ref|XP_010939936.1| PREDICTED: uncharacterized protein LOC105058648 [Elaeis guineensis]_x0001_gi|743850656|ref|XP_010939937.1| PREDICTED: uncharacterized protein LOC105058648 [Elaeis…	GO:0008150
comp70114_c0	gi|672129819|ref|XP_008788426.1| PREDICTED: DEAD-box ATP-dependent RNA helicase 28 [Phoenix dactylifera];;;gi|743779351|ref|XP_010920140.1| PREDICTED: DEAD-box ATP-dependent RNA helicase 28 isoform X1 [Elaeis guineensis];;;gi|695050091|ref|XP_009413015.1| PREDICTED: DEAD-box ATP-dependent RNA helicase 28 isoform X1 [Musa acuminata subsp. malaccensis];;;gi|695050093|ref|XP_009413016.1| PREDICTED: …	GO:0004386,GO:0016787,GO:0005524,GO:0000166,GO:0008152,GO:0003676	K16911,K12823,K12858,K12811	Genetic Information Processing	Transcription	03040 Spliceosome
comp72084_c1	gi|672130093|ref|XP_008788574.1| PREDICTED: transcription elongation factor SPT6 [Phoenix dactylifera];;;gi|743786764|ref|XP_010922250.1| PREDICTED: transcription elongation factor SPT6 [Elaeis guineensis]_x0001_gi|743786768|ref|XP_010922251.1| PREDICTED: transcription elongation factor SPT6 [Elaeis guineensis];;;gi|695073421|ref|XP_009383878.1| PREDICTED: transcription elongation factor SPT6-lik…	GO:0032784,GO:0003746,GO:0006357,GO:0006139,GO:0003676,GO:0003677,GO:0006414
comp38962_c0	gi|672130470|ref|XP_008788767.1| PREDICTED: glucan endo-1,3-beta-glucosidase 10-like [Phoenix dactylifera];;;gi|743808044|ref|XP_010928243.1| PREDICTED: glucan endo-1,3-beta-glucosidase 10-like [Elaeis guineensis];;;gi|406668711|gb|AFS50099.1| glucan endo-1,3-beta-glucosidase [Elaeis guineensis];;;gi|695058763|ref|XP_009417707.1| PREDICTED: glucan endo-1,3-beta-glucosidase 11-like [Musa acuminata…	GO:0008356,GO:0009926,GO:0040007,GO:0004553,GO:0008361,GO:0016787,GO:0005975,GO:0008152,GO:0010075,GO:0007389,GO:0042973,GO:0016798,GO:0010015	K03006;;;K03006;;;K03006	Genetic Information Processing;;;Metabolism;;;Metabolism	Transcription;;;Nucleotide metabolism;;;Nucleotide metabolism	03020 RNA polymerase;;;00230 Purine metabolism;;;00240 Pyrimidine metabolism
comp61126_c0	gi|672131237|ref|XP_008789177.1| PREDICTED: mitogen-activated protein kinase kinase kinase 2-like [Phoenix dactylifera];;;gi|743844197|ref|XP_010938267.1| PREDICTED: mitogen-activated protein kinase kinase kinase 2-like [Elaeis guineensis];;;gi|695044006|ref|XP_009409727.1| PREDICTED: mitogen-activated protein kinase kinase kinase ANP1-like [Musa acuminata subsp. malaccensis];;;gi|695056926|ref|X…	GO:0004672,GO:0004674,GO:0005524,GO:0016740,GO:0006468,GO:0000166,GO:0016310,GO:0016301	K03083,K13412,K08269,K06276,K13414;;;K03083,K13412,K08269,K06276,K13414	Organismal Systems;;;Cellular Processes	Environmental adaptation;;;Transport and catabolism	04626 Plant-pathogen interaction;;;04140 Regulation of autophagy
comp71017_c0	gi|672132641|ref|XP_008789906.1| PREDICTED: putative GTP diphosphokinase RSH1, chloroplastic [Phoenix dactylifera];;;gi|743784286|ref|XP_010921622.1| PREDICTED: LOW QUALITY PROTEIN: putative GTP diphosphokinase RSH1, chloroplastic [Elaeis guineensis];;;gi|743844537|ref|XP_010938372.1| PREDICTED: putative GTP diphosphokinase RSH1, chloroplastic [Elaeis guineensis];;;gi|672122864|ref|XP_008784775.1…	GO:0009536,GO:0015969,GO:0009507,GO:0016740,GO:0000166,GO:0016301,GO:0016787,GO:0005524,GO:0016597,GO:0005525,GO:0016310,GO:0008152,GO:0008728
comp53028_c0	gi|672133804|ref|XP_008790538.1| PREDICTED: calcium-transporting ATPase, endoplasmic reticulum-type [Phoenix dactylifera];;;gi|743828237|ref|XP_010933808.1| PREDICTED: calcium-transporting ATPase, endoplasmic reticulum-type [Elaeis guineensis];;;gi|694995571|ref|XP_009389358.1| PREDICTED: calcium-transporting ATPase, endoplasmic reticulum-type-like [Musa acuminata subsp. malaccensis];;;gi|3594895…	GO:0006816,GO:0030176,GO:0000166,GO:0005388,GO:0016787,GO:0005524,GO:0016020,GO:0016021,GO:0019829,GO:0005783,GO:0046872,GO:0008152,GO:0006810,GO:0006811,GO:0070588,GO:0005789,GO:0098655,GO:0005887	K01535	Metabolism	Energy metabolism	00190 Oxidative phosphorylation
comp39206_c0	gi|672133878|ref|XP_008790575.1| PREDICTED: uncharacterized protein LOC103707743 [Phoenix dactylifera];;;gi|743806965|ref|XP_010927905.1| PREDICTED: uncharacterized protein LOC105049838 [Elaeis guineensis];;;gi|672133882|ref|XP_008790578.1| PREDICTED: uncharacterized protein LOC103707745 [Phoenix dactylifera];;;gi|695074154|ref|XP_009384266.1| PREDICTED: uncharacterized protein LOC103971857 [Musa…
comp58586_c0	gi|672134489|ref|XP_008790894.1| PREDICTED: uncharacterized protein LOC103707943 [Phoenix dactylifera];;;gi|743849603|ref|XP_010939669.1| PREDICTED: protein EXORDIUM-like 1 [Elaeis guineensis];;;gi|743773926|ref|XP_010917317.1| PREDICTED: protein EXORDIUM-like 2 [Elaeis guineensis];;;gi|695051118|ref|XP_009413573.1| PREDICTED: uncharacterized protein LOC103994855 [Musa acuminata subsp. malaccensi…		K14299	Genetic Information Processing	Translation	03013 RNA transport
comp65682_c3	gi|672135132|ref|XP_008791228.1| PREDICTED: AP2/ERF and B3 domain-containing transcription factor RAV1 [Phoenix dactylifera];;;gi|356495986|ref|XP_003516851.1| PREDICTED: AP2/ERF and B3 domain-containing transcription repressor TEM1-like [Glycine max];;;gi|743757749|ref|XP_010923453.1| PREDICTED: AP2/ERF and B3 domain-containing transcription factor RAV1-like [Elaeis guineensis];;;gi|356499715|re…	GO:0005634,GO:0006355,GO:0003700,GO:0003677,GO:0006351	K03021,K14516,K13434;;;K03021,K14516,K13434;;;K03021,K14516,K13434;;;K03021,K14516,K13434;;;K03021,K14516,K13434	Metabolism;;;Organismal Systems;;;Genetic Information Processing;;;Metabolism;;;Environmental Information Processing	Nucleotide metabolism;;;Environmental adaptation;;;Transcription;;;Nucleotide metabolism;;;Signal transduction	00230 Purine metabolism;;;04626 Plant-pathogen interaction;;;03020 RNA polymerase;;;00240 Pyrimidine metabolism;;;04075 Plant hormone signal transduction
comp58617_c0	gi|672135132|ref|XP_008791228.1| PREDICTED: AP2/ERF and B3 domain-containing transcription factor RAV1 [Phoenix dactylifera];;;gi|703087932|ref|XP_010093403.1| AP2/ERF and B3 domain-containing transcription factor RAV1 [Morus notabilis]_x0001_gi|587864332|gb|EXB53997.1| AP2/ERF and B3 domain-containing transcription factor RAV1 [Morus notabilis];;;gi|695026414|ref|XP_009400502.1| PREDICTED: AP2/E…	GO:0005634,GO:0006355,GO:0003700,GO:0003677,GO:0006351
comp67327_c0	gi|672135573|ref|XP_008791455.1| PREDICTED: protein SPA1-RELATED 4-like isoform X1 [Phoenix dactylifera];;;gi|672135575|ref|XP_008791457.1| PREDICTED: protein SPA1-RELATED 4-like isoform X2 [Phoenix dactylifera];;;gi|743796817|ref|XP_010924824.1| PREDICTED: protein SPA1-RELATED 4-like [Elaeis guineensis];;;gi|672157832|ref|XP_008798638.1| PREDICTED: protein SPA1-RELATED 3-like isoform X2 [Phoenix…	GO:0004672,GO:0048608,GO:0005524,GO:0006468,GO:0010100,GO:0032440,GO:0006281,GO:0080008,GO:0016874,GO:0055114,GO:0016491	K16240	Organismal Systems	Environmental adaptation	04712 Circadian rhythm - plant
comp64143_c0	gi|672135806|ref|XP_008791578.1| PREDICTED: DNA-damage-repair/toleration protein DRT100 [Phoenix dactylifera];;;gi|743765810|ref|XP_010913131.1| PREDICTED: DNA-damage-repair/toleration protein DRT100 [Elaeis guineensis];;;gi|695016194|ref|XP_009394996.1| PREDICTED: DNA-damage-repair/toleration protein DRT100-like [Musa acuminata subsp. malaccensis];;;gi|695063101|ref|XP_009420044.1| PREDICTED: DN…	GO:0009411,GO:0009507,GO:0016740,GO:0000166,GO:0016310,GO:0008152,GO:0032440,GO:0055114,GO:0016491,GO:0016301,GO:0042493	K13420,K13428,K13415;;;K13420,K13428,K13415	Organismal Systems;;;Environmental Information Processing	Environmental adaptation;;;Signal transduction	04626 Plant-pathogen interaction;;;04075 Plant hormone signal transduction
comp59372_c0	gi|672135842|ref|XP_008791597.1| PREDICTED: uncharacterized protein LOC103708446 [Phoenix dactylifera];;;gi|743780325|ref|XP_010920480.1| PREDICTED: uncharacterized protein LOC105044324 [Elaeis guineensis];;;gi|743867034|ref|XP_010905209.1| PREDICTED: uncharacterized protein LOC105032453 [Elaeis guineensis]
comp49787_c1	gi|672136385|ref|XP_008791889.1| PREDICTED: phenylalanine ammonia-lyase-like [Phoenix dactylifera];;;gi|743884822|ref|XP_010909780.1| PREDICTED: phenylalanine ammonia-lyase-like [Elaeis guineensis];;;gi|570932608|gb|AHF20177.1| phenylalanine ammonia lyase, partial [Musa acuminata AAA Group];;;gi|695058735|ref|XP_009417692.1| PREDICTED: phenylalanine ammonia-lyase-like [Musa acuminata subsp. malac…	GO:0003824,GO:0009698,GO:0009800,GO:0008152,GO:0016841,GO:0005737,GO:0016874,GO:0045548,GO:0016829,GO:0006559	K10775;;;K10775	Metabolism;;;Metabolism	Amino acid metabolism;;;Biosynthesis of other secondary metabolites	00360 Phenylalanine metabolism;;;00940 Phenylpropanoid biosynthesis
comp106621_c0	gi|672136563|ref|XP_008791984.1| PREDICTED: auxin-induced protein 10A5 [Phoenix dactylifera];;;gi|743775661|ref|XP_010918217.1| PREDICTED: uncharacterized protein LOC105042631 [Elaeis guineensis];;;gi|695075833|ref|XP_009385169.1| PREDICTED: auxin-induced protein 10A5-like [Musa acuminata subsp. malaccensis];;;gi|590594864|ref|XP_007017970.1| SAUR-like auxin-responsive protein family, putative [T…	GO:0009733,GO:0009926,GO:0003674,GO:0046620,GO:0003677	K14488	Environmental Information Processing	Signal transduction	04075 Plant hormone signal transduction
comp66165_c1	gi|672136637|ref|XP_008792025.1| PREDICTED: 26.5 kDa heat shock protein, mitochondrial [Phoenix dactylifera];;;gi|743875209|ref|XP_010907278.1| PREDICTED: 26.5 kDa heat shock protein, mitochondrial [Elaeis guineensis];;;gi|695062037|ref|XP_009419475.1| PREDICTED: 26.5 kDa heat shock protein, mitochondrial-like [Musa acuminata subsp. malaccensis];;;gi|242064418|ref|XP_002453498.1| hypothetical pro…	GO:0009408,GO:0006457,GO:0003674,GO:0005739,GO:0009644,GO:0042542,GO:0010286	K13993	Genetic Information Processing	Folding, sorting and degradation	04141 Protein processing in endoplasmic reticulum
comp38449_c0	gi|672136790|ref|XP_008792102.1| PREDICTED: uncharacterized protein LOC103708795 [Phoenix dactylifera];;;gi|743769298|ref|XP_010914931.1| PREDICTED: uncharacterized protein LOC105040205 [Elaeis guineensis];;;gi|695068628|ref|XP_009381263.1| PREDICTED: uncharacterized protein LOC103969460 [Musa acuminata subsp. malaccensis];;;gi|695040170|ref|XP_009407650.1| PREDICTED: uncharacterized protein LOC1…
comp69845_c0	gi|672137131|ref|XP_008792282.1| PREDICTED: probable rhamnose biosynthetic enzyme 1 [Phoenix dactylifera];;;gi|743796246|ref|XP_010924680.1| PREDICTED: trifunctional UDP-glucose 4,6-dehydratase/UDP-4-keto-6-deoxy-D-glucose 3,5-epimerase/UDP-4-keto-L-rhamnose-reductase RHM3 [Elaeis guineensis];;;gi|695015900|ref|XP_009394841.1| PREDICTED: probable rhamnose biosynthetic enzyme 1 [Musa acuminata sub…	GO:0009225,GO:0008460	K12450	Metabolism	Carbohydrate metabolism	00520 Amino sugar and nucleotide sugar metabolism
comp66572_c0	gi|672137261|ref|XP_008792350.1| PREDICTED: BURP domain-containing protein 3 [Phoenix dactylifera];;;gi|743796537|ref|XP_010924753.1| PREDICTED: BURP domain-containing protein 3-like [Elaeis guineensis];;;gi|357136290|ref|XP_003569738.1| PREDICTED: BURP domain-containing protein 3-like [Brachypodium distachyon];;;gi|669029753|emb|CDM84063.1| unnamed protein product [Triticum aestivum];;;gi|695026…		K12472	Cellular Processes	Transport and catabolism	04144 Endocytosis
comp55709_c0	gi|672137604|ref|XP_008792531.1| PREDICTED: NAC domain-containing protein 68-like isoform X2 [Phoenix dactylifera];;;gi|672137602|ref|XP_008792530.1| PREDICTED: NAC domain-containing protein 68-like isoform X1 [Phoenix dactylifera];;;gi|743819158|ref|XP_010931441.1| PREDICTED: NAC domain-containing protein 68-like isoform X2 [Elaeis guineensis];;;gi|743819154|ref|XP_010931440.1| PREDICTED: NAC do…	GO:0005634,GO:0006355,GO:0003677,GO:0006351
comp68779_c4	gi|672137790|ref|XP_008792628.1| PREDICTED: transcription factor bHLH84-like [Phoenix dactylifera];;;gi|743868726|ref|XP_010905648.1| PREDICTED: transcription factor bHLH139 [Elaeis guineensis];;;gi|672171278|ref|XP_008805706.1| PREDICTED: transcription factor bHLH84-like [Phoenix dactylifera];;;gi|225428979|ref|XP_002264083.1| PREDICTED: transcription factor bHLH139 [Vitis vinifera];;;gi|6950064…	GO:0005634,GO:0016787,GO:0046983,GO:0008152,GO:0003677	K12126,K16189;;;K12126,K16189	Environmental Information Processing;;;Organismal Systems	Signal transduction;;;Environmental adaptation	04075 Plant hormone signal transduction;;;04712 Circadian rhythm - plant
comp49039_c0	gi|672138198|ref|XP_008792846.1| PREDICTED: protein TIFY 10B-like [Phoenix dactylifera];;;gi|743774185|ref|XP_010917442.1| PREDICTED: protein TIFY 10A-like [Elaeis guineensis];;;gi|695058451|ref|XP_009417542.1| PREDICTED: protein TIFY 10B-like [Musa acuminata subsp. malaccensis];;;gi|743822859|ref|XP_010932384.1| PREDICTED: protein TIFY 10B [Elaeis guineensis];;;gi|672122042|ref|XP_008784340.1| P…	GO:0016787,GO:0008152	K13464	Environmental Information Processing	Signal transduction	04075 Plant hormone signal transduction
comp61523_c0	gi|672138406|ref|XP_008792958.1| PREDICTED: uncharacterized protein LOC103709418 [Phoenix dactylifera];;;gi|743802619|ref|XP_010926661.1| PREDICTED: uncharacterized protein LOC105048883 [Elaeis guineensis];;;gi|672159596|ref|XP_008799562.1| PREDICTED: uncharacterized protein LOC103714174 [Phoenix dactylifera];;;gi|743866834|ref|XP_010905163.1| PREDICTED: uncharacterized protein LOC105032414 [Elae…	GO:0005524
comp62221_c0	gi|672138406|ref|XP_008792958.1| PREDICTED: uncharacterized protein LOC103709418 [Phoenix dactylifera];;;gi|743802619|ref|XP_010926661.1| PREDICTED: uncharacterized protein LOC105048883 [Elaeis guineensis];;;gi|695045620|ref|XP_009410611.1| PREDICTED: uncharacterized protein LOC103992576 [Musa acuminata subsp. malaccensis];;;gi|672159596|ref|XP_008799562.1| PREDICTED: uncharacterized protein LOC1…
comp67189_c0	gi|672138410|ref|XP_008792960.1| PREDICTED: HMG-Y-related protein A-like isoform X2 [Phoenix dactylifera];;;gi|672138408|ref|XP_008792959.1| PREDICTED: HMG-Y-related protein A-like isoform X1 [Phoenix dactylifera];;;gi|672138412|ref|XP_008792961.1| PREDICTED: HMG-Y-related protein A-like isoform X3 [Phoenix dactylifera];;;gi|743802615|ref|XP_010926660.1| PREDICTED: HMG-Y-related protein A-like [E…	GO:0000785,GO:0000786,GO:0005634,GO:0006355,GO:0008283,GO:0001708,GO:0003677,GO:0006334,GO:0005694
comp59363_c0	gi|672138457|ref|XP_008792988.1| PREDICTED: putative lipid-transfer protein DIR1 [Phoenix dactylifera];;;gi|695019567|ref|XP_009396800.1| PREDICTED: putative lipid-transfer protein DIR1 [Musa acuminata subsp. malaccensis];;;gi|694997378|ref|XP_009399057.1| PREDICTED: putative lipid-transfer protein DIR1 [Musa acuminata subsp. malaccensis];;;gi|125557996|gb|EAZ03532.1| hypothetical protein OsI_256…
comp61276_c0	gi|672138966|ref|XP_008793255.1| PREDICTED: GDSL esterase/lipase APG [Phoenix dactylifera];;;gi|695042387|ref|XP_009408845.1| PREDICTED: GDSL esterase/lipase APG-like [Musa acuminata subsp. malaccensis];;;gi|115466418|ref|NP_001056808.1| Os06g0148200 [Oryza sativa Japonica Group]_x0001_gi|37780986|gb|AAP33477.1| putative lipase [Oryza sativa Japonica Group]_x0001_gi|55297050|dbj|BAD68619.1| putat…	GO:0009664,GO:0010817,GO:0009825,GO:0071555,GO:0009926,GO:0040007,GO:0009832,GO:0055114,GO:0016491,GO:0048046,GO:0016787,GO:0016788,GO:0052886,GO:0052887,GO:0008152,GO:0052889,GO:0007389,GO:0048767,GO:0042335	K10396,K01188,K01206,K10960,K00679;;;K10396,K01188,K01206,K10960,K00679;;;K10396,K01188,K01206,K10960,K00679;;;K10396,K01188,K01206,K10960,K00679;;;K10396,K01188,K01206,K10960,K00679;;;K10396,K01188,K01206,K10960,K00679;;;K10396,K01188,K01206,K10960,K00679;;;K10396,K01188,K01206,K10960,K00679	Metabolism;;;Metabolism;;;Cellular Processes;;;Metabolism;;;Metabolism;;;Metabolism;;;Metabolism;;;Metabolism	Metabolism of cofactors and vitamins;;;Lipid metabolism;;;Transport and catabolism;;;Biosynthesis of other secondary metabolites;;;Metabolism of terpenoids and polyketides;;;Carbohydrate metabolism;;;Metabolism of other amino acids;;;Glycan biosynthesis and metabolism	00860 Porphyrin and chlorophyll metabolism;;;00561 Glycerolipid metabolism;;;04144 Endocytosis;;;00940 Phenylpropanoid biosynthesis;;;00900 Terpenoid backbone biosynthesis;;;00500 Starch and sucrose metabolism;;;00460 Cyanoamino acid metabolism;;;00511 Other glycan degradation
comp48118_c2	gi|672139118|ref|XP_008793337.1| PREDICTED: cyclic dof factor 3-like [Phoenix dactylifera];;;gi|743783093|ref|XP_010921318.1| PREDICTED: cyclic dof factor 2-like [Elaeis guineensis];;;gi|743843700|ref|XP_010938141.1| PREDICTED: cyclic dof factor 3-like [Elaeis guineensis];;;gi|672116144|ref|XP_008781227.1| PREDICTED: cyclic dof factor 3-like [Phoenix dactylifera];;;gi|672137570|ref|XP_008792513.1…	GO:0006355,GO:0003677	K16222	Organismal Systems	Environmental adaptation	04712 Circadian rhythm - plant
comp67738_c0	gi|672139158|ref|XP_008793356.1| PREDICTED: pentatricopeptide repeat-containing protein At3g48810 [Phoenix dactylifera];;;gi|743843923|ref|XP_010938199.1| PREDICTED: pentatricopeptide repeat-containing protein At3g48810 [Elaeis guineensis];;;gi|695047469|ref|XP_009411615.1| PREDICTED: pentatricopeptide repeat-containing protein At3g48810 [Musa acuminata subsp. malaccensis];;;gi|225432035|ref|XP_0…	GO:0003674,GO:0048445	K01176,K14327,K01074,K00901,K14442;;;K01176,K14327,K01074,K00901,K14442;;;K01176,K14327,K01074,K00901,K14442;;;K01176,K14327,K01074,K00901,K14442;;;K01176,K14327,K01074,K00901,K14442;;;K01176,K14327,K01074,K00901,K14442;;;K01176,K14327,K01074,K00901,K14442;;;K01176,K14327,K01074,K00901,K14442;;;K01176,K14327,K01074,K00901,K14442	Metabolism;;;Metabolism;;;Genetic Information Processing;;;Genetic Information Processing;;;Metabolism;;;Metabolism;;;Genetic Information Processing;;;Environmental Information Processing;;;Metabolism	Lipid metabolism;;;Lipid metabolism;;;Folding, sorting and degradation;;;Translation;;;Lipid metabolism;;;Overview;;;Translation;;;Signal transduction;;;Carbohydrate metabolism	00564 Glycerophospholipid metabolism;;;00062 Fatty acid elongation;;;03018 RNA degradation;;;03013 RNA transport;;;00561 Glycerolipid metabolism;;;01212 Fatty acid metabolism;;;03015 mRNA surveillance pathway;;;04070 Phosphatidylinositol signaling system;;;00500 Starch and sucrose metabolism
comp60049_c2	gi|672139470|ref|XP_008793516.1| PREDICTED: probable LRR receptor-like serine/threonine-protein kinase At3g47570 [Phoenix dactylifera];;;gi|743774907|ref|XP_010917821.1| PREDICTED: putative receptor-like protein kinase At3g47110 [Elaeis guineensis];;;gi|720021733|ref|XP_010262819.1| PREDICTED: putative receptor-like protein kinase At3g47110 [Nelumbo nucifera];;;gi|743888555|ref|XP_010910648.1| PR…	GO:0004672,GO:0004674,GO:0005524,GO:0016740,GO:0006468,GO:0016020,GO:0016021,GO:0000166,GO:0016310,GO:0016301	K13428,K13420	Organismal Systems	Environmental adaptation	04626 Plant-pathogen interaction
comp72589_c0	gi|672139670|ref|XP_008793625.1| PREDICTED: calcium-binding protein PBP1-like [Phoenix dactylifera];;;gi|672180122|ref|XP_008810243.1| PREDICTED: calcium-binding protein KIC-like [Phoenix dactylifera];;;gi|695030282|ref|XP_009402596.1| PREDICTED: calcium-binding protein KIC-like [Musa acuminata subsp. malaccensis];;;gi|743785566|ref|XP_010921941.1| PREDICTED: calcium-binding protein KIC-like [Ela…	GO:0005509	K02183;;;K02183	Organismal Systems;;;Environmental Information Processing	Environmental adaptation;;;Signal transduction	04626 Plant-pathogen interaction;;;04070 Phosphatidylinositol signaling system
comp69117_c0	gi|672139801|ref|XP_008793696.1| PREDICTED: leucine-rich repeat receptor-like serine/threonine/tyrosine-protein kinase SOBIR1 [Phoenix dactylifera];;;gi|743864256|ref|XP_010904533.1| PREDICTED: leucine-rich repeat receptor-like serine/threonine/tyrosine-protein kinase SOBIR1 [Elaeis guineensis];;;gi|695037759|ref|XP_009406377.1| PREDICTED: leucine-rich repeat receptor-like serine/threonine/tyrosi…	GO:0004672,GO:0006468,GO:0016740,GO:0004714,GO:0004683,GO:0016301,GO:0005524,GO:0016021,GO:0031349,GO:0016310,GO:0018108,GO:0060862,GO:0010942	K13415,K12489;;;K13415,K12489	Environmental Information Processing;;;Cellular Processes	Signal transduction;;;Transport and catabolism	04075 Plant hormone signal transduction;;;04144 Endocytosis
comp62525_c0	gi|672140079|ref|XP_008793846.1| PREDICTED: MLP-like protein 423 [Phoenix dactylifera];;;gi|743809321|ref|XP_010928576.1| PREDICTED: MLP-like protein 423 [Elaeis guineensis];;;gi|743766590|ref|XP_010913536.1| PREDICTED: MLP-like protein 423 [Elaeis guineensis];;;gi|115458852|ref|NP_001053026.1| Os04g0465600 [Oryza sativa Japonica Group]_x0001_gi|21741225|emb|CAD40936.1| OSJNBb0048E02.12 [Oryza sa…	GO:0016020,GO:0009607,GO:0006952,GO:0016556	K14496	Environmental Information Processing	Signal transduction	04075 Plant hormone signal transduction
comp70353_c0	gi|672140718|ref|XP_008794170.1| PREDICTED: uncharacterized protein LOC103710285 [Phoenix dactylifera];;;gi|672186091|ref|XP_008812995.1| PREDICTED: uncharacterized protein LOC103723753 [Phoenix dactylifera];;;gi|596294598|ref|XP_007226863.1| hypothetical protein PRUPE_ppa017087mg [Prunus persica]_x0001_gi|462423799|gb|EMJ28062.1| hypothetical protein PRUPE_ppa017087mg [Prunus persica];;;gi|59585…	GO:0015074,GO:0005634,GO:0032259,GO:0046872,GO:0008168,GO:0003676,GO:0006508,GO:0008270,GO:0004190
comp49814_c0	gi|672140903|ref|XP_008794267.1| PREDICTED: uncharacterized protein LOC103710361 [Phoenix dactylifera];;;gi|695028882|ref|XP_009401834.1| PREDICTED: uncharacterized protein LOC103985749 [Musa acuminata subsp. malaccensis]_x0001_gi|695028884|ref|XP_009401835.1| PREDICTED: uncharacterized protein LOC103985749 [Musa acuminata subsp. malaccensis]_x0001_gi|695028886|ref|XP_009401836.1| PREDICTED: unch…	GO:0005524,GO:0000166,GO:0043531,GO:0007165,GO:0009630,GO:0005886,GO:0000271
comp55269_c0	gi|672141239|ref|XP_008794443.1| PREDICTED: WPP domain-associated protein isoform X2 [Phoenix dactylifera];;;gi|672141237|ref|XP_008794442.1| PREDICTED: WPP domain-associated protein isoform X1 [Phoenix dactylifera];;;gi|672141241|ref|XP_008794444.1| PREDICTED: WPP domain-associated protein isoform X3 [Phoenix dactylifera];;;gi|672145704|ref|XP_008796779.1| PREDICTED: LOW QUALITY PROTEIN: WPP dom…	GO:0005794,GO:0005737,GO:0005739
comp93377_c0	gi|672141317|ref|XP_008794485.1| PREDICTED: uncharacterized protein LOC103710519 [Phoenix dactylifera]
comp69692_c0	gi|672141399|ref|XP_008794529.1| PREDICTED: uncharacterized protein LOC103710542 [Phoenix dactylifera];;;gi|695076702|ref|XP_009385654.1| PREDICTED: protein REVEILLE 1-like isoform X1 [Musa acuminata subsp. malaccensis];;;gi|695070118|ref|XP_009382073.1| PREDICTED: protein REVEILLE 1-like [Musa acuminata subsp. malaccensis];;;gi|695076704|ref|XP_009385655.1| PREDICTED: protein REVEILLE 1-like iso…	GO:0003677	K12133,K12134	Organismal Systems	Environmental adaptation	04712 Circadian rhythm - plant
comp71327_c0	gi|672142072|ref|XP_008794887.1| PREDICTED: uncharacterized protein LOC103710780 [Phoenix dactylifera];;;gi|695069881|ref|XP_009381945.1| PREDICTED: uncharacterized protein LOC103970039 [Musa acuminata subsp. malaccensis];;;gi|743778898|ref|XP_010919913.1| PREDICTED: uncharacterized protein LOC105043884 [Elaeis guineensis];;;gi|573926841|ref|XP_006650942.1| PREDICTED: uncharacterized protein LOC1…	GO:0032259,GO:0016740,GO:0001510,GO:0008168,GO:0003723,GO:0006396,GO:0004252,GO:0006508,GO:0008173
comp72595_c0	gi|672142549|ref|XP_008795129.1| PREDICTED: uncharacterized GPI-anchored protein At5g19250-like isoform X2 [Phoenix dactylifera];;;gi|743846512|ref|XP_010938856.1| PREDICTED: uncharacterized GPI-anchored protein At5g19250-like isoform X2 [Elaeis guineensis];;;gi|672142547|ref|XP_008795128.1| PREDICTED: uncharacterized GPI-anchored protein At5g19250-like isoform X1 [Phoenix dactylifera];;;gi|67219…
comp48597_c1	gi|672142607|ref|XP_008795160.1| PREDICTED: uncharacterized protein LOC103710985 [Phoenix dactylifera];;;gi|743801519|ref|XP_010926370.1| PREDICTED: uncharacterized protein DDB_G0271670-like [Elaeis guineensis];;;gi|514736150|ref|XP_004958336.1| PREDICTED: uncharacterized protein LOC101775614 [Setaria italica];;;gi|573953105|ref|XP_006658824.1| PREDICTED: uncharacterized protein LOC102711998 [Ory…	GO:0006612,GO:0008150,GO:0005622,GO:0009863,GO:0010200,GO:0009867,GO:0009611,GO:0010363,GO:0009612,GO:0009693,GO:0005886,GO:0009646
comp57152_c0	gi|672142693|ref|XP_008795206.1| PREDICTED: chaperone protein dnaJ 8, chloroplastic-like [Phoenix dactylifera];;;gi|743807063|ref|XP_010927956.1| PREDICTED: chaperone protein dnaJ 8, chloroplastic-like [Elaeis guineensis];;;gi|743763939|ref|XP_010912169.1| PREDICTED: chaperone protein dnaJ 8, chloroplastic [Elaeis guineensis];;;gi|743889474|ref|XP_010910859.1| PREDICTED: chaperone protein dnaJ 8,…	GO:0009570,GO:0005634	K09517	Genetic Information Processing	Folding, sorting and degradation	04141 Protein processing in endoplasmic reticulum
comp56699_c0	gi|672143749|ref|XP_008795755.1| PREDICTED: polygalacturonase inhibitor-like [Phoenix dactylifera];;;gi|835948318|ref|XP_004963458.2| PREDICTED: polygalacturonase inhibitor-like [Setaria italica];;;gi|514744258|ref|XP_004960588.1| PREDICTED: polygalacturonase inhibitor-like [Setaria italica];;;gi|242086533|ref|XP_002439099.1| hypothetical protein SORBIDRAFT_09g000450 [Sorghum bicolor]_x0001_gi|24…		K13415,K01188,K13420;;;K13415,K01188,K13420;;;K13415,K01188,K13420;;;K13415,K01188,K13420;;;K13415,K01188,K13420	Organismal Systems;;;Metabolism;;;Metabolism;;;Environmental Information Processing;;;Metabolism	Environmental adaptation;;;Metabolism of other amino acids;;;Carbohydrate metabolism;;;Signal transduction;;;Biosynthesis of other secondary metabolites	04626 Plant-pathogen interaction;;;00460 Cyanoamino acid metabolism;;;00500 Starch and sucrose metabolism;;;04075 Plant hormone signal transduction;;;00940 Phenylpropanoid biosynthesis
comp64927_c2	gi|672143771|ref|XP_008795768.1| PREDICTED: pectinesterase-like [Phoenix dactylifera];;;gi|695073449|ref|XP_009383893.1| PREDICTED: pectinesterase-like [Musa acuminata subsp. malaccensis];;;gi|229814830|gb|ACQ85264.1| pectin methylesterase [Musa acuminata AAA Group];;;gi|453197236|gb|AGG23325.1| pectin methylesterase 1 [Musa acuminata AAA Group];;;gi|695070942|ref|XP_009382521.1| PREDICTED: pecti…	GO:0042545,GO:0045330,GO:0045490,GO:0005618,GO:0016787,GO:0030599,GO:0004857,GO:0043086	K01051;;;K01051	Metabolism;;;Metabolism	Carbohydrate metabolism;;;Carbohydrate metabolism	00500 Starch and sucrose metabolism;;;00040 Pentose and glucuronate interconversions
comp71221_c0	gi|672144294|ref|XP_008796045.1| PREDICTED: zinc finger CCCH domain-containing protein 65-like isoform X3 [Phoenix dactylifera];;;gi|672144292|ref|XP_008796044.1| PREDICTED: zinc finger CCCH domain-containing protein 65-like isoform X2 [Phoenix dactylifera];;;gi|672144290|ref|XP_008796043.1| PREDICTED: zinc finger CCCH domain-containing protein 65-like isoform X1 [Phoenix dactylifera];;;gi|672144…	GO:0006869,GO:0008150,GO:0046872,GO:0003677	K03260,K12872,K08852;;;K03260,K12872,K08852;;;K03260,K12872,K08852	Genetic Information Processing;;;Genetic Information Processing;;;Genetic Information Processing	Translation;;;Folding, sorting and degradation;;;Transcription	03013 RNA transport;;;04141 Protein processing in endoplasmic reticulum;;;03040 Spliceosome
comp72187_c0	gi|672144375|ref|XP_008796087.1| PREDICTED: ribosome biogenesis protein BMS1 homolog [Phoenix dactylifera];;;gi|743827765|ref|XP_010933674.1| PREDICTED: ribosome biogenesis protein bms1 [Elaeis guineensis]_x0001_gi|743827767|ref|XP_010933676.1| PREDICTED: ribosome biogenesis protein bms1 [Elaeis guineensis]_x0001_gi|743827771|ref|XP_010933677.1| PREDICTED: ribosome biogenesis protein bms1 [Elaeis…	GO:0005634,GO:0006406,GO:0006606,GO:0042254	K14569	Genetic Information Processing	Translation	03008 Ribosome biogenesis in eukaryotes
comp69357_c0	gi|672145059|ref|XP_008796436.1| PREDICTED: uncharacterized protein LOC103711894 [Phoenix dactylifera];;;gi|694995185|ref|XP_009419887.1| PREDICTED: putative F-box protein PP2-B12 [Musa acuminata subsp. malaccensis];;;gi|672131733|ref|XP_008789432.1| PREDICTED: putative F-box protein PP2-B12 [Phoenix dactylifera];;;gi|743869564|ref|XP_010905842.1| PREDICTED: putative F-box protein PP2-B12 [Elaeis…	GO:0030246
comp70830_c1	gi|672148609|ref|XP_008797199.1| PREDICTED: cytochrome P450 86B1-like [Phoenix dactylifera];;;gi|694994947|ref|XP_009407623.1| PREDICTED: cytochrome P450 86B1-like isoform X1 [Musa acuminata subsp. malaccensis];;;gi|743826413|ref|XP_010933285.1| PREDICTED: cytochrome P450 86B1-like [Elaeis guineensis];;;gi|694994949|ref|XP_009407697.1| PREDICTED: cytochrome P450 86B1-like isoform X2 [Musa acumina…	GO:0004497,GO:0016705,GO:0005506,GO:0020037,GO:0046872,GO:0055114,GO:0016491,GO:0070330	K15402	Metabolism	Lipid metabolism	00073 Cutin, suberine and wax biosynthesis
comp66132_c1	gi|672150525|ref|XP_008797348.1| PREDICTED: uncharacterized RING finger protein P8B7.15c-like isoform X2 [Phoenix dactylifera];;;gi|743774764|ref|XP_010917745.1| PREDICTED: uncharacterized protein LOC105042299 [Elaeis guineensis];;;gi|672150523|ref|XP_008797347.1| PREDICTED: uncharacterized protein LOC103712571 isoform X1 [Phoenix dactylifera];;;gi|743889806|ref|XP_010910933.1| PREDICTED: unchara…	GO:0005634,GO:0008152,GO:0016874,GO:0003676,GO:0008270
comp68279_c2	gi|672156718|ref|XP_008798042.1| PREDICTED: uncharacterized protein At1g04910-like isoform X1 [Phoenix dactylifera];;;gi|695009655|ref|XP_009391470.1| PREDICTED: uncharacterized protein At1g04910-like isoform X2 [Musa acuminata subsp. malaccensis];;;gi|695009653|ref|XP_009391469.1| PREDICTED: uncharacterized protein At1g04910-like isoform X1 [Musa acuminata subsp. malaccensis];;;gi|743766412|ref|…	GO:0016740,GO:0016757,GO:0005622,GO:0008152,GO:0042991	K01835,K13506;;;K01835,K13506;;;K01835,K13506;;;K01835,K13506;;;K01835,K13506;;;K01835,K13506;;;K01835,K13506;;;K01835,K13506	Metabolism;;;Metabolism;;;Metabolism;;;Metabolism;;;Metabolism;;;Metabolism;;;Metabolism;;;Metabolism	Carbohydrate metabolism;;;Lipid metabolism;;;Lipid metabolism;;;Carbohydrate metabolism;;;Nucleotide metabolism;;;Carbohydrate metabolism;;;Carbohydrate metabolism;;;Carbohydrate metabolism	00010 Glycolysis / Gluconeogenesis;;;00564 Glycerophospholipid metabolism;;;00561 Glycerolipid metabolism;;;00052 Galactose metabolism;;;00230 Purine metabolism;;;00030 Pentose phosphate pathway;;;00520 Amino sugar and nucleotide sugar metabolism;;;00500 Starch and sucrose metabolism
comp59201_c0	gi|672157685|ref|XP_008798560.1| PREDICTED: non-specific lipid-transfer protein 1-like [Phoenix dactylifera];;;gi|567873951|ref|XP_006429565.1| hypothetical protein CICLE_v10013119mg [Citrus clementina]_x0001_gi|568855169|ref|XP_006481181.1| PREDICTED: non-specific lipid-transfer protein-like [Citrus sinensis]_x0001_gi|557531622|gb|ESR42805.1| hypothetical protein CICLE_v10013119mg [Citrus clemen…	GO:0008289,GO:0006869,GO:0006810
comp38682_c0	gi|672157721|ref|XP_008798580.1| PREDICTED: U-box domain-containing protein 16 [Phoenix dactylifera];;;gi|743788626|ref|XP_010922712.1| PREDICTED: U-box domain-containing protein 16-like [Elaeis guineensis];;;gi|357128967|ref|XP_003566140.1| PREDICTED: U-box domain-containing protein 16-like [Brachypodium distachyon];;;gi|695054668|ref|XP_009415471.1| PREDICTED: U-box domain-containing protein 16…	GO:0016567,GO:0004842,GO:0016874	K08332	Cellular Processes	Transport and catabolism	04140 Regulation of autophagy
comp47650_c0	gi|672157729|ref|XP_008798584.1| PREDICTED: uncharacterized protein LOC103713433 [Phoenix dactylifera];;;gi|743770152|ref|XP_010915370.1| PREDICTED: uncharacterized protein LOC105040513 [Elaeis guineensis];;;gi|743774603|ref|XP_010917660.1| PREDICTED: uncharacterized protein LOC105042235 [Elaeis guineensis];;;gi|672169662|ref|XP_008804869.1| PREDICTED: uncharacterized protein LOC103718019 isoform…	GO:0006979,GO:0046686,GO:0016607
comp72013_c0	gi|672158613|ref|XP_008799052.1| PREDICTED: uncharacterized protein LOC103713804 [Phoenix dactylifera];;;gi|695057321|ref|XP_009416927.1| PREDICTED: uncharacterized protein LOC103997440 isoform X2 [Musa acuminata subsp. malaccensis];;;gi|695057319|ref|XP_009416926.1| PREDICTED: uncharacterized protein LOC103997440 isoform X1 [Musa acuminata subsp. malaccensis];;;gi|743881128|ref|XP_010908826.1| P…	GO:0005634,GO:0032259,GO:0016740,GO:0018024,GO:0008168,GO:0034968,GO:0008270	K11423	Metabolism	Amino acid metabolism	00310 Lysine degradation
comp69304_c5	gi|672159461|ref|XP_008799492.1| PREDICTED: LOW QUALITY PROTEIN: protein CHLOROPLAST IMPORT APPARATUS 2-like [Phoenix dactylifera];;;gi|743804645|ref|XP_010927244.1| PREDICTED: protein CHLOROPLAST IMPORT APPARATUS 2-like isoform X2 [Elaeis guineensis];;;gi|743804641|ref|XP_010927243.1| PREDICTED: protein CHLOROPLAST IMPORT APPARATUS 2-like isoform X1 [Elaeis guineensis];;;gi|672182408|ref|XP_0088…
comp68218_c0	gi|672159691|ref|XP_008799611.1| PREDICTED: uncharacterized protein At4g10930-like [Phoenix dactylifera];;;gi|743756715|ref|XP_010918312.1| PREDICTED: uncharacterized protein At4g10930-like [Elaeis guineensis]_x0001_gi|743756717|ref|XP_010918320.1| PREDICTED: uncharacterized protein At4g10930-like [Elaeis guineensis];;;gi|514781184|ref|XP_004969779.1| PREDICTED: uncharacterized protein At4g10930 …	GO:0045492,GO:0046872,GO:0000956,GO:0010413,GO:0008270
comp70087_c4	gi|672159775|ref|XP_008799653.1| PREDICTED: CBL-interacting protein kinase 6 [Phoenix dactylifera];;;gi|743857349|ref|XP_010942099.1| PREDICTED: CBL-interacting protein kinase 6 [Elaeis guineensis];;;gi|695067735|ref|XP_009380788.1| PREDICTED: CBL-interacting protein kinase 6-like [Musa acuminata subsp. malaccensis]_x0001_gi|695067737|ref|XP_009380789.1| PREDICTED: CBL-interacting protein kinase …	GO:0004672,GO:0004674,GO:0016740,GO:0006468,GO:0000166,GO:0010118,GO:0019722,GO:0042538,GO:0007275,GO:0010540,GO:0016301,GO:0005524,GO:0016310,GO:0005622,GO:0007165	K07198	Cellular Processes	Transport and catabolism	04140 Regulation of autophagy
comp72226_c0	gi|672161804|ref|XP_008800731.1| PREDICTED: pentatricopeptide repeat-containing protein At4g17616-like [Phoenix dactylifera]_x0001_gi|672161806|ref|XP_008800732.1| PREDICTED: pentatricopeptide repeat-containing protein At4g17616-like [Phoenix dactylifera];;;gi|743795001|ref|XP_010924334.1| PREDICTED: LOW QUALITY PROTEIN: pentatricopeptide repeat-containing protein At4g17616 [Elaeis guineensis];;;…	GO:0008150,GO:0003674	K02880	Genetic Information Processing	Translation	03010 Ribosome
comp50749_c0	gi|672161908|ref|XP_008800782.1| PREDICTED: uncharacterized protein LOC103715055 [Phoenix dactylifera];;;gi|743885874|ref|XP_010910017.1| PREDICTED: uncharacterized protein LOC105035988 [Elaeis guineensis];;;gi|695043577|ref|XP_009409488.1| PREDICTED: uncharacterized protein LOC103991687 [Musa acuminata subsp. malaccensis];;;gi|514820000|ref|XP_004984691.1| PREDICTED: uncharacterized protein LOC1…	GO:0006355,GO:0003700,GO:0016132,GO:0046872,GO:0008152,GO:0031225,GO:0003950
comp62894_c1	gi|672162185|ref|XP_008800926.1| PREDICTED: uncharacterized protein LOC103715165 [Phoenix dactylifera];;;gi|743794389|ref|XP_010924158.1| PREDICTED: uncharacterized protein LOC105047065 isoform X2 [Elaeis guineensis];;;gi|743794381|ref|XP_010924156.1| PREDICTED: uncharacterized protein LOC105047065 isoform X1 [Elaeis guineensis]_x0001_gi|743794385|ref|XP_010924157.1| PREDICTED: uncharacterized pr…	GO:0007059,GO:0045492,GO:0033044,GO:0008150,GO:0006486,GO:0007129,GO:0003674,GO:0032204,GO:0016926,GO:0043247,GO:0009887	K12811,K11984	Genetic Information Processing	Transcription	03040 Spliceosome
comp67295_c5	gi|672162193|ref|XP_008800930.1| PREDICTED: uncharacterized protein LOC103715169 [Phoenix dactylifera];;;gi|695015543|ref|XP_009394648.1| PREDICTED: uncharacterized protein LOC103980088 [Musa acuminata subsp. malaccensis];;;gi|743757884|ref|XP_010924035.1| PREDICTED: uncharacterized protein LOC105046976 [Elaeis guineensis];;;gi|695060081|ref|XP_009418419.1| PREDICTED: uncharacterized protein LOC1…
comp65071_c1	gi|672162319|ref|XP_008800986.1| PREDICTED: cytochrome P450 89A2-like [Phoenix dactylifera];;;gi|743777844|ref|XP_010919362.1| PREDICTED: cytochrome P450 89A2-like [Elaeis guineensis];;;gi|695070582|ref|XP_009382325.1| PREDICTED: cytochrome P450 89A2-like [Musa acuminata subsp. malaccensis];;;gi|695040551|ref|XP_009407856.1| PREDICTED: cytochrome P450 89A2-like [Musa acuminata subsp. malaccensis]…	GO:0004497,GO:0016705,GO:0005506,GO:0020037,GO:0046872,GO:0055114,GO:0016491	K00517;;;K00517	Metabolism;;;Metabolism	Metabolism of terpenoids and polyketides;;;Biosynthesis of other secondary metabolites	00903 Limonene and pinene degradation;;;00945 Stilbenoid, diarylheptanoid and gingerol biosynthesis
comp61571_c0	gi|672162614|ref|XP_008801126.1| PREDICTED: uncharacterized protein LOC103715320 isoform X1 [Phoenix dactylifera];;;gi|672162616|ref|XP_008801127.1| PREDICTED: uncharacterized protein LOC103715320 isoform X2 [Phoenix dactylifera];;;gi|743881870|ref|XP_010909014.1| PREDICTED: uncharacterized protein LOC105035235 isoform X1 [Elaeis guineensis]_x0001_gi|743881874|ref|XP_010909015.1| PREDICTED: uncha…
comp70044_c0	gi|672162626|ref|XP_008801132.1| PREDICTED: zinc finger protein CONSTANS-LIKE 13-like [Phoenix dactylifera];;;gi|743874439|ref|XP_010907078.1| PREDICTED: zinc finger protein CONSTANS-LIKE 14-like [Elaeis guineensis];;;gi|672134139|ref|XP_008790714.1| PREDICTED: zinc finger protein CONSTANS-LIKE 14-like [Phoenix dactylifera];;;gi|695071598|ref|XP_009382880.1| PREDICTED: zinc finger protein CONSTAN…	GO:0005634,GO:0006355,GO:0003700,GO:0005622,GO:0007623,GO:0046872,GO:0008270
comp69805_c4	gi|672163354|ref|XP_008801523.1| PREDICTED: glucosidase 2 subunit beta [Phoenix dactylifera];;;gi|695058355|ref|XP_009417490.1| PREDICTED: uncharacterized protein LOC103997884 [Musa acuminata subsp. malaccensis];;;gi|743812053|ref|XP_010929318.1| PREDICTED: uncharacterized protein LOC105050836 [Elaeis guineensis];;;gi|514797999|ref|XP_004973945.1| PREDICTED: uncharacterized protein LOC101774778 […
comp40680_c0	gi|672163589|ref|XP_008801649.1| PREDICTED: uncharacterized protein LOC103715700 [Phoenix dactylifera];;;gi|514820488|ref|XP_004984931.1| PREDICTED: protein phosphatase 1 regulatory subunit 3F-like [Setaria italica];;;gi|195606892|gb|ACG25276.1| hypothetical protein [Zea mays];;;gi|226496864|ref|NP_001142583.1| uncharacterized protein LOC100274847 [Zea mays]_x0001_gi|194707146|gb|ACF87657.1| unkn…
comp70087_c2	gi|672163701|ref|XP_008801705.1| PREDICTED: probable linoleate 9S-lipoxygenase 4 [Phoenix dactylifera];;;gi|743867052|ref|XP_010905215.1| PREDICTED: probable linoleate 9S-lipoxygenase 4 [Elaeis guineensis];;;gi|694999079|ref|XP_009407551.1| PREDICTED: probable linoleate 9S-lipoxygenase 5 [Musa acuminata subsp. malaccensis];;;gi|743760042|ref|XP_010935040.1| PREDICTED: LOW QUALITY PROTEIN: probabl…	GO:0031408,GO:0050832,GO:0006629,GO:0006631,GO:0002215,GO:0046872,GO:0006633,GO:0005737,GO:0055114,GO:0016491,GO:0051213,GO:0016702	K15718	Metabolism	Lipid metabolism	00591 Linoleic acid metabolism
comp67106_c1	gi|672164090|ref|XP_008801911.1| PREDICTED: LOW QUALITY PROTEIN: clustered mitochondria protein [Phoenix dactylifera];;;gi|743867540|ref|XP_010905341.1| PREDICTED: clustered mitochondria protein homolog [Elaeis guineensis];;;gi|242074556|ref|XP_002447214.1| hypothetical protein SORBIDRAFT_06g030550 [Sorghum bicolor]_x0001_gi|241938397|gb|EES11542.1| hypothetical protein SORBIDRAFT_06g030550 [Sorg…	GO:0005829,GO:0005737,GO:0006413,GO:0003743
comp71611_c0	gi|672164930|ref|XP_008802357.1| PREDICTED: formin-like protein 6 isoform X1 [Phoenix dactylifera];;;gi|672164932|ref|XP_008802358.1| PREDICTED: formin-like protein 6 isoform X2 [Phoenix dactylifera];;;gi|743763901|ref|XP_010912151.1| PREDICTED: formin-like protein 6 isoform X2 [Elaeis guineensis];;;gi|743763897|ref|XP_010912149.1| PREDICTED: formin-like protein 6 isoform X1 [Elaeis guineensis]_x…	GO:0004721,GO:0016787,GO:0006470,GO:0008152
comp272313_c0	gi|672166620|ref|XP_008803241.1| PREDICTED: uncharacterized protein LOC103716842 [Phoenix dactylifera];;;gi|695042318|ref|XP_009408808.1| PREDICTED: uncharacterized protein LOC103991175 [Musa acuminata subsp. malaccensis];;;gi|661889105|emb|CDP07548.1| unnamed protein product [Coffea canephora];;;gi|920708352|gb|KOM50349.1| hypothetical protein LR48_Vigan08g117600 [Vigna angularis];;;gi|823180360…
comp71199_c2	gi|672166677|ref|XP_008803267.1| PREDICTED: uncharacterized protein LOC103716867 [Phoenix dactylifera];;;gi|743777578|ref|XP_010919224.1| PREDICTED: uncharacterized protein LOC105043395 [Elaeis guineensis];;;gi|218184905|gb|EEC67332.1| hypothetical protein OsI_34367 [Oryza sativa Indica Group];;;gi|78708933|gb|ABB47908.1| Armadillo/beta-catenin-like repeat family protein, expressed [Oryza sativa …	GO:0008152,GO:0016874	K08332	Cellular Processes	Transport and catabolism	04140 Regulation of autophagy
comp63265_c0	gi|672166772|ref|XP_008803319.1| PREDICTED: histone H1-like [Phoenix dactylifera];;;gi|672179773|ref|XP_008810060.1| PREDICTED: histone H1-like [Phoenix dactylifera];;;gi|743854551|ref|XP_010940938.1| PREDICTED: histone H1-like [Elaeis guineensis];;;gi|743828707|ref|XP_010933935.1| PREDICTED: histone H1-like [Elaeis guineensis];;;gi|695010530|ref|XP_009391938.1| PREDICTED: histone H1-like [Musa a…	GO:0000786,GO:0005634,GO:0031492,GO:0003677,GO:0006334,GO:0005694
comp62959_c1	gi|672166842|ref|XP_008803358.1| PREDICTED: uncharacterized protein LOC103716931 [Phoenix dactylifera];;;gi|670379597|ref|XP_008670622.1| PREDICTED: uncharacterized protein LOC103647908 [Zea mays]_x0001_gi|414591074|tpg|DAA41645.1| TPA: hypothetical protein ZEAMMB73_888474 [Zea mays];;;gi|672172902|ref|XP_008806562.1| PREDICTED: uncharacterized protein LOC103719214 [Phoenix dactylifera];;;gi|6704…	GO:0016757,GO:0008152	K18134	Metabolism	Glycan biosynthesis and metabolism	00514 Other types of O-glycan biosynthesis
comp68207_c0	gi|672166870|ref|XP_008803374.1| PREDICTED: alpha-aminoadipic semialdehyde synthase isoform X2 [Phoenix dactylifera];;;gi|672166868|ref|XP_008803373.1| PREDICTED: alpha-aminoadipic semialdehyde synthase isoform X1 [Phoenix dactylifera];;;gi|743774009|ref|XP_010917358.1| PREDICTED: alpha-aminoadipic semialdehyde synthase isoform X2 [Elaeis guineensis]_x0001_gi|743774011|ref|XP_010917359.1| PREDICT…	GO:0005829,GO:0080167,GO:0033512,GO:0005737,GO:0050665,GO:0055114,GO:0016491,GO:0003824,GO:0009744,GO:0004753,GO:0004755,GO:0010228,GO:0019477,GO:0009750,GO:0008152,GO:0047130,GO:0047131,GO:0016926	K14157	Metabolism	Amino acid metabolism	00310 Lysine degradation
comp46919_c0	gi|672167067|ref|XP_008803480.1| PREDICTED: UBX domain-containing protein 6 isoform X1 [Phoenix dactylifera];;;gi|695058671|ref|XP_009417657.1| PREDICTED: UBX domain-containing protein 6 [Musa acuminata subsp. malaccensis];;;gi|823158281|ref|XP_012479004.1| PREDICTED: plant UBX domain-containing protein 2-like isoform X1 [Gossypium raimondii]_x0001_gi|823158283|ref|XP_012479005.1| PREDICTED: plan…	GO:0050832,GO:0006499,GO:0009620,GO:0016020,GO:0008150,GO:0046872,GO:0006281,GO:0003677	K14011	Genetic Information Processing	Folding, sorting and degradation	04141 Protein processing in endoplasmic reticulum
comp70681_c4	gi|672167714|ref|XP_008803829.1| PREDICTED: homeobox-leucine zipper protein HAT4 [Phoenix dactylifera];;;gi|743778401|ref|XP_010919661.1| PREDICTED: homeobox-leucine zipper protein HAT4-like [Elaeis guineensis];;;gi|672144473|ref|XP_008796136.1| PREDICTED: homeobox-leucine zipper protein HAT4-like [Phoenix dactylifera];;;gi|743827586|ref|XP_010933626.1| PREDICTED: homeobox-leucine zipper protein …	GO:0005634,GO:0006355,GO:0003700,GO:0003677,GO:0043565,GO:0006351	K05275	Metabolism	Metabolism of cofactors and vitamins	00750 Vitamin B6 metabolism
comp63531_c0	gi|672167811|ref|XP_008803880.1| PREDICTED: DNA repair protein complementing XP-C cells [Phoenix dactylifera];;;gi|743823544|ref|XP_010932556.1| PREDICTED: DNA repair protein complementing XP-C cells isoform X1 [Elaeis guineensis];;;gi|695052063|ref|XP_009414080.1| PREDICTED: DNA repair protein complementing XP-C cells homolog isoform X2 [Musa acuminata subsp. malaccensis];;;gi|695052061|ref|XP_0…	GO:0006289,GO:0005634,GO:0009507,GO:0003684,GO:0003677	K10838	Genetic Information Processing	Replication and repair	03420 Nucleotide excision repair
comp68833_c0	gi|672168293|ref|XP_008804144.1| PREDICTED: dehydration-responsive element-binding protein 2B-like isoform X1 [Phoenix dactylifera];;;gi|672194394|ref|XP_008776283.1| PREDICTED: dehydration-responsive element-binding protein 2B-like isoform X1 [Phoenix dactylifera];;;gi|306476390|gb|ADM89078.1| DREB2 transcription factor alpha isoform [Triticum aestivum];;;gi|743781999|ref|XP_010921034.1| PREDICT…	GO:0005634,GO:0006355,GO:0003700,GO:0003677,GO:0006351	K14517,K03021,K14516,K13434,K13432;;;K14517,K03021,K14516,K13434,K13432;;;K14517,K03021,K14516,K13434,K13432;;;K14517,K03021,K14516,K13434,K13432;;;K14517,K03021,K14516,K13434,K13432	Metabolism;;;Environmental Information Processing;;;Metabolism;;;Organismal Systems;;;Genetic Information Processing	Nucleotide metabolism;;;Signal transduction;;;Nucleotide metabolism;;;Environmental adaptation;;;Transcription	00240 Pyrimidine metabolism;;;04075 Plant hormone signal transduction;;;00230 Purine metabolism;;;04626 Plant-pathogen interaction;;;03020 RNA polymerase
comp71892_c1	gi|672169828|ref|XP_008804956.1| PREDICTED: uncharacterized protein LOC103718086 [Phoenix dactylifera]_x0001_gi|672169830|ref|XP_008804957.1| PREDICTED: uncharacterized protein LOC103718086 [Phoenix dactylifera]_x0001_gi|672169832|ref|XP_008804958.1| PREDICTED: uncharacterized protein LOC103718086 [Phoenix dactylifera];;;gi|743774797|ref|XP_010917764.1| PREDICTED: uncharacterized protein LOC10504…	GO:0010162,GO:0009737,GO:0003674
comp64125_c0	gi|672169934|ref|XP_008805016.1| PREDICTED: flavonol synthase/flavanone 3-hydroxylase-like [Phoenix dactylifera];;;gi|743788020|ref|XP_010922560.1| PREDICTED: protein SRG1-like [Elaeis guineensis];;;gi|743781306|ref|XP_010920852.1| PREDICTED: flavonol synthase/flavanone 3-hydroxylase-like isoform X4 [Elaeis guineensis];;;gi|743781300|ref|XP_010920851.1| PREDICTED: flavonol synthase/flavanone 3-hy…	GO:0005506,GO:0046872,GO:0055114,GO:0016491,GO:0051213,GO:0050589
comp68296_c0	gi|672170359|ref|XP_008805238.1| PREDICTED: structural maintenance of chromosomes protein 1 [Phoenix dactylifera];;;gi|743835761|ref|XP_010935908.1| PREDICTED: structural maintenance of chromosomes protein 1 [Elaeis guineensis];;;gi|695028478|ref|XP_009401618.1| PREDICTED: structural maintenance of chromosomes protein 1 isoform X1 [Musa acuminata subsp. malaccensis];;;gi|721655560|ref|XP_01023421…	GO:0005634,GO:0007059,GO:0005524,GO:0051276,GO:0005694	K10866,K09291,K03254;;;K10866,K09291,K03254;;;K10866,K09291,K03254	Genetic Information Processing;;;Genetic Information Processing;;;Genetic Information Processing	Replication and repair;;;Translation;;;Replication and repair	03450 Non-homologous end-joining;;;03013 RNA transport;;;03440 Homologous recombination
comp156736_c0	gi|672171023|ref|XP_008805586.1| PREDICTED: uncharacterized protein LOC103718505 [Phoenix dactylifera];;;gi|743808028|ref|XP_010928238.1| PREDICTED: uncharacterized protein LOC105050076 [Elaeis guineensis];;;gi|743766353|ref|XP_010913415.1| PREDICTED: uncharacterized protein LOC105039110 isoform X3 [Elaeis guineensis];;;gi|672130461|ref|XP_008788764.1| PREDICTED: uncharacterized protein LOC103706…
comp63385_c0	gi|672171881|ref|XP_008806017.1| PREDICTED: cyclic dof factor 2 [Phoenix dactylifera];;;gi|743773433|ref|XP_010917059.1| PREDICTED: cyclic dof factor 2 [Elaeis guineensis];;;gi|586637171|gb|AHJ79154.1| dof zinc finger protein DOF5 [Juglans regia];;;gi|590650085|ref|XP_007032561.1| Dof zinc finger protein DOF5.2 [Theobroma cacao]_x0001_gi|508711590|gb|EOY03487.1| Dof zinc finger protein DOF5.2 [Th…	GO:0006355,GO:0003677	K16222	Organismal Systems	Environmental adaptation	04712 Circadian rhythm - plant
comp63385_c1	gi|672171881|ref|XP_008806017.1| PREDICTED: cyclic dof factor 2 [Phoenix dactylifera];;;gi|743773433|ref|XP_010917059.1| PREDICTED: cyclic dof factor 2 [Elaeis guineensis];;;gi|672165360|ref|XP_008802580.1| PREDICTED: cyclic dof factor 3-like [Phoenix dactylifera];;;gi|743850155|ref|XP_010939813.1| PREDICTED: cyclic dof factor 3-like [Elaeis guineensis];;;gi|695066518|ref|XP_009380153.1| PREDICTE…	GO:0006355,GO:0003677	K16222	Organismal Systems	Environmental adaptation	04712 Circadian rhythm - plant
comp59564_c0	gi|672172505|ref|XP_008806345.1| PREDICTED: uncharacterized protein LOC103719058 [Phoenix dactylifera];;;gi|672172503|ref|XP_008806344.1| PREDICTED: uncharacterized protein LOC103719057 [Phoenix dactylifera];;;gi|672143629|ref|XP_008795697.1| PREDICTED: uncharacterized protein LOC103711364 [Phoenix dactylifera];;;gi|743809106|ref|XP_010928510.1| PREDICTED: uncharacterized protein LOC105050255 [El…	GO:0051536,GO:0051537,GO:0016226,GO:0005509,GO:0046872,GO:0005737,GO:0043066,GO:0005739,GO:0005758,GO:0009055
comp71065_c0	gi|672172674|ref|XP_008806438.1| PREDICTED: uncharacterized protein LOC103719130 [Phoenix dactylifera];;;gi|743870703|ref|XP_010906111.1| PREDICTED: uncharacterized protein LOC105033134 [Elaeis guineensis];;;gi|695026596|ref|XP_009400602.1| PREDICTED: uncharacterized protein LOC103984767 [Musa acuminata subsp. malaccensis];;;gi|669028871|emb|CDM82830.1| unnamed protein product [Triticum aestivum]…	GO:0016310,GO:0016301
comp38001_c0	gi|672172706|ref|XP_008806456.1| PREDICTED: pentatricopeptide repeat-containing protein At1g73400, mitochondrial-like isoform X1 [Phoenix dactylifera]_x0001_gi|672172710|ref|XP_008806458.1| PREDICTED: pentatricopeptide repeat-containing protein At1g73400, mitochondrial-like isoform X1 [Phoenix dactylifera];;;gi|672172708|ref|XP_008806457.1| PREDICTED: pentatricopeptide repeat-containing protein A…		K14327,K14442;;;K14327,K14442;;;K14327,K14442	Genetic Information Processing;;;Genetic Information Processing;;;Genetic Information Processing	Translation;;;Translation;;;Folding, sorting and degradation	03015 mRNA surveillance pathway;;;03013 RNA transport;;;03018 RNA degradation
comp73265_c0	gi|672172809|ref|XP_008806511.1| PREDICTED: snakin-2-like [Phoenix dactylifera];;;gi|743766508|ref|XP_010913495.1| PREDICTED: snakin-2-like [Elaeis guineensis];;;gi|695044994|ref|XP_009410274.1| PREDICTED: snakin-2-like [Musa acuminata subsp. malaccensis];;;gi|193795281|gb|ACF21739.1| GASA-like protein [Elaeis guineensis];;;gi|357164038|ref|XP_003579928.1| PREDICTED: snakin-2-like [Brachypodium d…	GO:0016740,GO:0004709,GO:0000165,GO:2000377,GO:0009737,GO:0009651,GO:0016787,GO:0005622,GO:0004439,GO:0016311,GO:0008152,GO:0000186,GO:0005886
comp62367_c0	gi|672173993|ref|XP_008807138.1| PREDICTED: GDSL esterase/lipase EXL3 [Phoenix dactylifera];;;gi|743779284|ref|XP_010920106.1| PREDICTED: GDSL esterase/lipase EXL3-like [Elaeis guineensis];;;gi|695023494|ref|XP_009398920.1| PREDICTED: GDSL esterase/lipase EXL3-like [Musa acuminata subsp. malaccensis];;;gi|672178621|ref|XP_008809448.1| PREDICTED: uncharacterized protein LOC103721152 [Phoenix dacty…	GO:0016788,GO:0006629,GO:0052886,GO:0052887,GO:0008152,GO:0052889,GO:0055114,GO:0016298,GO:0016491	K01188,K10396,K10960,K00679,K01206;;;K01188,K10396,K10960,K00679,K01206;;;K01188,K10396,K10960,K00679,K01206;;;K01188,K10396,K10960,K00679,K01206;;;K01188,K10396,K10960,K00679,K01206;;;K01188,K10396,K10960,K00679,K01206;;;K01188,K10396,K10960,K00679,K01206;;;K01188,K10396,K10960,K00679,K01206	Metabolism;;;Metabolism;;;Metabolism;;;Cellular Processes;;;Metabolism;;;Metabolism;;;Metabolism;;;Metabolism	Metabolism of cofactors and vitamins;;;Lipid metabolism;;;Biosynthesis of other secondary metabolites;;;Transport and catabolism;;;Metabolism of terpenoids and polyketides;;;Carbohydrate metabolism;;;Metabolism of other amino acids;;;Glycan biosynthesis and metabolism	00860 Porphyrin and chlorophyll metabolism;;;00561 Glycerolipid metabolism;;;00940 Phenylpropanoid biosynthesis;;;04144 Endocytosis;;;00900 Terpenoid backbone biosynthesis;;;00500 Starch and sucrose metabolism;;;00460 Cyanoamino acid metabolism;;;00511 Other glycan degradation
comp70239_c1	gi|672174532|ref|XP_008807411.1| PREDICTED: transcription initiation factor TFIID subunit 4b-like isoform X5 [Phoenix dactylifera];;;gi|672174520|ref|XP_008807407.1| PREDICTED: transcription initiation factor TFIID subunit 4b-like isoform X1 [Phoenix dactylifera];;;gi|672174523|ref|XP_008807408.1| PREDICTED: transcription initiation factor TFIID subunit 4b-like isoform X2 [Phoenix dactylifera];;;…	GO:0006352,GO:0005669,GO:0046982,GO:0006413,GO:0003743	K03129	Genetic Information Processing	Transcription	03022 Basal transcription factors
comp226822_c0	gi|672174556|ref|XP_008807419.1| PREDICTED: zinc finger protein ZAT6-like [Phoenix dactylifera];;;gi|672127503|ref|XP_008787218.1| PREDICTED: zinc finger protein ZAT6-like [Phoenix dactylifera];;;gi|475619964|gb|EMT30943.1| Zinc finger protein 1 [Aegilops tauschii];;;gi|514818501|ref|XP_004983954.1| PREDICTED: zinc finger protein ZAT6-like [Setaria italica];;;gi|115453685|ref|NP_001050443.1| Os03…	GO:0046872,GO:0003676
comp59203_c0	gi|672174628|ref|XP_008807443.1| PREDICTED: uncharacterized protein LOC103719812 isoform X1 [Phoenix dactylifera];;;gi|743868146|ref|XP_010905492.1| PREDICTED: MAG2-interacting protein 2 [Elaeis guineensis];;;gi|695000307|ref|XP_009411078.1| PREDICTED: uncharacterized protein LOC103992901 isoform X1 [Musa acuminata subsp. malaccensis];;;gi|514744839|ref|XP_004960734.1| PREDICTED: MAG2-interacting…	GO:0006624,GO:0051604,GO:0016020,GO:0005622,GO:0015031,GO:0005783,GO:0006810,GO:0006890,GO:0005789,GO:0005773
comp68323_c3	gi|672174842|ref|XP_008807515.1| PREDICTED: uncharacterized protein At4g22758-like [Phoenix dactylifera];;;gi|743761096|ref|XP_010940543.1| PREDICTED: uncharacterized protein LOC105059075 [Elaeis guineensis];;;gi|695065815|ref|XP_009379775.1| PREDICTED: uncharacterized protein LOC103968341 [Musa acuminata subsp. malaccensis];;;gi|672168752|ref|XP_008804390.1| PREDICTED: uncharacterized protein LO…	GO:0006914
comp58639_c0	gi|672175360|ref|XP_008807730.1| PREDICTED: zinc finger protein ZAT12-like [Phoenix dactylifera];;;gi|743842060|ref|XP_010937700.1| PREDICTED: zinc finger protein ZAT12-like [Elaeis guineensis];;;gi|593594830|ref|XP_007142720.1| hypothetical protein PHAVU_007G011300g [Phaseolus vulgaris]_x0001_gi|561015910|gb|ESW14714.1| hypothetical protein PHAVU_007G011300g [Phaseolus vulgaris];;;gi|719991530|r…	GO:0046872,GO:0003677
comp57387_c0	gi|672175401|ref|XP_008807752.1| PREDICTED: protein DEHYDRATION-INDUCED 19 homolog 2-like [Phoenix dactylifera]_x0001_gi|672175403|ref|XP_008807754.1| PREDICTED: protein DEHYDRATION-INDUCED 19 homolog 2-like [Phoenix dactylifera];;;gi|743768490|ref|XP_010914520.1| PREDICTED: protein DEHYDRATION-INDUCED 19 homolog 2-like isoform X2 [Elaeis guineensis];;;gi|743844368|ref|XP_010938325.1| PREDICTED: …
comp59956_c0	gi|672176500|ref|XP_008808323.1| PREDICTED: CBL-interacting serine/threonine-protein kinase 14-like [Phoenix dactylifera];;;gi|743782322|ref|XP_010921112.1| PREDICTED: CBL-interacting serine/threonine-protein kinase 14-like [Elaeis guineensis];;;gi|695056214|ref|XP_009416318.1| PREDICTED: CBL-interacting serine/threonine-protein kinase 11-like [Musa acuminata subsp. malaccensis];;;gi|672118816|re…	GO:0004672,GO:0004674,GO:0009506,GO:0016740,GO:0006468,GO:0000166,GO:0010118,GO:0019722,GO:0009738,GO:0009611,GO:0016301,GO:0005773,GO:0042802,GO:0005524,GO:0009620,GO:0016310,GO:0005622,GO:0009753,GO:0009723,GO:0007165,GO:0009695	K07198	Cellular Processes	Transport and catabolism	04140 Regulation of autophagy
comp57998_c1	gi|672176510|ref|XP_008808329.1| PREDICTED: adenine/guanine permease AZG1-like [Phoenix dactylifera];;;gi|743782326|ref|XP_010921113.1| PREDICTED: adenine/guanine permease AZG1 [Elaeis guineensis];;;gi|743843117|ref|XP_010937986.1| PREDICTED: adenine/guanine permease AZG1-like [Elaeis guineensis];;;gi|672118818|ref|XP_008782630.1| PREDICTED: adenine/guanine permease AZG1 [Phoenix dactylifera];;;g…	GO:0005345,GO:0016020,GO:0016021,GO:0006810,GO:0055085,GO:0015853,GO:0015854,GO:0005215,GO:0006863
comp71991_c1	gi|672176608|ref|XP_008808373.1| PREDICTED: uncharacterized protein LOC103720448 isoform X3 [Phoenix dactylifera]_x0001_gi|672176610|ref|XP_008808374.1| PREDICTED: uncharacterized protein LOC103720448 isoform X3 [Phoenix dactylifera];;;gi|672176604|ref|XP_008808371.1| PREDICTED: uncharacterized protein LOC103720448 isoform X1 [Phoenix dactylifera];;;gi|672176606|ref|XP_008808372.1| PREDICTED: unc…	GO:0015074,GO:0003676
comp71463_c0	gi|672176967|ref|XP_008808565.1| PREDICTED: LOW QUALITY PROTEIN: protein PHOTOPERIOD-INDEPENDENT EARLY FLOWERING 1 [Phoenix dactylifera];;;gi|695012315|ref|XP_009392911.1| PREDICTED: protein PHOTOPERIOD-INDEPENDENT EARLY FLOWERING 1 isoform X1 [Musa acuminata subsp. malaccensis]_x0001_gi|695012317|ref|XP_009392912.1| PREDICTED: protein PHOTOPERIOD-INDEPENDENT EARLY FLOWERING 1 isoform X1 [Musa ac…	GO:0009793,GO:0048449,GO:0004386,GO:0006338,GO:0071555,GO:0016514,GO:0005618,GO:0007155,GO:0005524,GO:0010228,GO:0009909,GO:0000278,GO:0009910,GO:0008152,GO:0003677	K10875,K10841;;;K10875,K10841	Genetic Information Processing;;;Genetic Information Processing	Replication and repair;;;Replication and repair	03440 Homologous recombination;;;03420 Nucleotide excision repair
comp65792_c0	gi|672177592|ref|XP_008808896.1| PREDICTED: protein DA1-related 1-like isoform X4 [Phoenix dactylifera];;;gi|672177588|ref|XP_008808894.1| PREDICTED: protein DA1-related 1-like isoform X3 [Phoenix dactylifera]_x0001_gi|672177590|ref|XP_008808895.1| PREDICTED: protein DA1-related 1-like isoform X3 [Phoenix dactylifera];;;gi|672177586|ref|XP_008808893.1| PREDICTED: protein DA1-related 1-like isofor…	GO:0016705,GO:0046872,GO:0055114,GO:0043130,GO:0008270,GO:0005886
comp69842_c11	gi|672177820|ref|XP_008809017.1| PREDICTED: uncharacterized protein LOC103720852 [Phoenix dactylifera];;;gi|700205518|gb|KGN60637.1| hypothetical protein Csa_2G005340 [Cucumis sativus];;;gi|568843711|ref|XP_006475742.1| PREDICTED: uncharacterized protein LOC102626192 [Citrus sinensis];;;gi|659071088|ref|XP_008458082.1| PREDICTED: uncharacterized protein LOC103497616 [Cucumis melo];;;gi|764504981|…	GO:0003674,GO:0048367
comp69039_c0	gi|672177832|ref|XP_008809024.1| PREDICTED: F-box/kelch-repeat protein At1g80440-like [Phoenix dactylifera];;;gi|743769476|ref|XP_010915027.1| PREDICTED: F-box/kelch-repeat protein At1g80440-like [Elaeis guineensis];;;gi|49387897|dbj|BAD25000.1| kelch repeat-containing F-box-like [Oryza sativa Japonica Group]_x0001_gi|49387909|dbj|BAD25009.1| kelch repeat-containing F-box-like [Oryza sativa Japon…	GO:0016310,GO:0016301
comp66219_c0	gi|672178334|ref|XP_008809298.1| PREDICTED: uncharacterized protein LOC103721044 [Phoenix dactylifera];;;gi|743755192|ref|XP_010938097.1| PREDICTED: uncharacterized protein LOC105057231 [Elaeis guineensis];;;gi|695045937|ref|XP_009410775.1| PREDICTED: uncharacterized protein LOC103992690 [Musa acuminata subsp. malaccensis];;;gi|672139034|ref|XP_008793291.1| PREDICTED: LOW QUALITY PROTEIN: U-box d…	GO:0009873,GO:0005622,GO:0010200,GO:0009611,GO:0009612	K07936;;;K07936	Genetic Information Processing;;;Genetic Information Processing	Translation;;;Translation	03008 Ribosome biogenesis in eukaryotes;;;03013 RNA transport
comp63847_c0	gi|672178562|ref|XP_008809415.1| PREDICTED: GDSL esterase/lipase At5g37690 [Phoenix dactylifera];;;gi|743873833|ref|XP_010906926.1| PREDICTED: GDSL esterase/lipase At5g37690 [Elaeis guineensis];;;gi|573947308|ref|XP_006655981.1| PREDICTED: GDSL esterase/lipase At5g37690-like [Oryza brachyantha];;;gi|115467444|ref|NP_001057321.1| Os06g0257600 [Oryza sativa Japonica Group]_x0001_gi|52077137|dbj|BAD…	GO:0016787,GO:0016788,GO:0006629,GO:0052886,GO:0052887,GO:0008152,GO:0005576,GO:0052889,GO:0016042,GO:0055114,GO:0016491	K01206,K10960,K00679,K00514,K10396,K01188;;;K01206,K10960,K00679,K00514,K10396,K01188;;;K01206,K10960,K00679,K00514,K10396,K01188;;;K01206,K10960,K00679,K00514,K10396,K01188;;;K01206,K10960,K00679,K00514,K10396,K01188;;;K01206,K10960,K00679,K00514,K10396,K01188;;;K01206,K10960,K00679,K00514,K10396,K01188;;;K01206,K10960,K00679,K00514,K10396,K01188;;;K01206,K10960,K00679,K00514,K10396,K01188	Metabolism;;;Metabolism;;;Metabolism;;;Metabolism;;;Metabolism;;;Metabolism;;;Cellular Processes;;;Metabolism;;;Metabolism	Glycan biosynthesis and metabolism;;;Metabolism of other amino acids;;;Carbohydrate metabolism;;;Metabolism of terpenoids and polyketides;;;Metabolism of terpenoids and polyketides;;;Biosynthesis of other secondary metabolites;;;Transport and catabolism;;;Lipid metabolism;;;Metabolism of cofactors and vitamins	00511 Other glycan degradation;;;00460 Cyanoamino acid metabolism;;;00500 Starch and sucrose metabolism;;;00906 Carotenoid biosynthesis;;;00900 Terpenoid backbone biosynthesis;;;00940 Phenylpropanoid biosynthesis;;;04144 Endocytosis;;;00561 Glycerolipid metabolism;;;00860 Porphyrin and chlorophyll metabolism
comp70948_c0	gi|672178635|ref|XP_008809455.1| PREDICTED: U-box domain-containing protein 52-like isoform X1 [Phoenix dactylifera]_x0001_gi|672178637|ref|XP_008809457.1| PREDICTED: U-box domain-containing protein 52-like isoform X1 [Phoenix dactylifera]_x0001_gi|672178639|ref|XP_008809458.1| PREDICTED: U-box domain-containing protein 52-like isoform X1 [Phoenix dactylifera]_x0001_gi|672178641|ref|XP_008809459.…	GO:0004672,GO:0004674,GO:0006468,GO:0016740,GO:0004709,GO:0000165,GO:0000166,GO:0006950,GO:0004842,GO:0016874,GO:0016301,GO:0005524,GO:0016310,GO:0005622,GO:0016567,GO:0000186	K13417,K13430,K13429,K13416;;;K13417,K13430,K13429,K13416	Organismal Systems;;;Environmental Information Processing	Environmental adaptation;;;Signal transduction	04626 Plant-pathogen interaction;;;04075 Plant hormone signal transduction
comp43241_c0	gi|672178966|ref|XP_008809638.1| PREDICTED: uncharacterized protein LOC103721275 [Phoenix dactylifera];;;gi|743756277|ref|XP_010915985.1| PREDICTED: uncharacterized protein LOC105040923 [Elaeis guineensis];;;gi|672137111|ref|XP_008792271.1| PREDICTED: uncharacterized protein LOC103708935 [Phoenix dactylifera];;;gi|743796076|ref|XP_010924640.1| PREDICTED: uncharacterized protein LOC105047424 [Elae…
comp67459_c1	gi|672179389|ref|XP_008809865.1| PREDICTED: uncharacterized protein LOC103721442 [Phoenix dactylifera];;;gi|743876379|ref|XP_010907567.1| PREDICTED: uncharacterized protein LOC105034211 [Elaeis guineensis];;;gi|255559410|ref|XP_002520725.1| conserved hypothetical protein [Ricinus communis]_x0001_gi|223540110|gb|EEF41687.1| conserved hypothetical protein [Ricinus communis];;;gi|326510673|dbj|BAJ87…	GO:0009507,GO:0008150,GO:0003674
comp61033_c0	gi|672179466|ref|XP_008809906.1| PREDICTED: uncharacterized protein LOC103721460 [Phoenix dactylifera];;;gi|743879905|ref|XP_010908508.1| PREDICTED: uncharacterized protein LOC105034889 [Elaeis guineensis];;;gi|695025949|ref|XP_009400246.1| PREDICTED: uncharacterized protein LOC103984472 [Musa acuminata subsp. malaccensis];;;gi|115483238|ref|NP_001065212.1| Os10g0545800 [Oryza sativa Japonica Gro…	GO:0006626,GO:0020037,GO:0016021,GO:0017003,GO:0019243,GO:0017004,GO:0005886,GO:0018063,GO:0005743
comp46057_c0	gi|672179609|ref|XP_008809976.1| PREDICTED: protein EARLY RESPONSIVE TO DEHYDRATION 15-like isoform X2 [Phoenix dactylifera];;;gi|672179607|ref|XP_008809974.1| PREDICTED: protein EARLY RESPONSIVE TO DEHYDRATION 15-like isoform X1 [Phoenix dactylifera];;;gi|743843044|ref|XP_010937965.1| PREDICTED: protein EARLY RESPONSIVE TO DEHYDRATION 15-like [Elaeis guineensis];;;gi|695059243|ref|XP_009417973.1…	GO:0008150
comp71823_c0	gi|672179804|ref|XP_008810076.1| PREDICTED: uncharacterized protein LOC103721588 isoform X1 [Phoenix dactylifera];;;gi|743768864|ref|XP_010914708.1| PREDICTED: uncharacterized protein LOC105040027 [Elaeis guineensis];;;gi|672179806|ref|XP_008810077.1| PREDICTED: uncharacterized protein LOC103721588 isoform X2 [Phoenix dactylifera];;;gi|514810444|ref|XP_004980025.1| PREDICTED: uncharacterized prot…	GO:0006886,GO:0005622,GO:0008536
comp66785_c0	gi|672180969|ref|XP_008810688.1| PREDICTED: uncharacterized protein LOC103722044 [Phoenix dactylifera];;;gi|743755596|ref|XP_010912311.1| PREDICTED: uncharacterized protein LOC105038263 [Elaeis guineensis];;;gi|672112506|ref|XP_008806319.1| PREDICTED: uncharacterized protein LOC103719030 isoform X2 [Phoenix dactylifera];;;gi|672112504|ref|XP_008806311.1| PREDICTED: uncharacterized protein LOC1037…	GO:0003824,GO:0016787,GO:0008152
comp62394_c0	gi|672181075|ref|XP_008810743.1| PREDICTED: protein SPIRAL1-like 3 isoform X1 [Phoenix dactylifera];;;gi|672124459|ref|XP_008785613.1| PREDICTED: protein SPIRAL1-like 3 [Phoenix dactylifera]_x0001_gi|672124461|ref|XP_008785614.1| PREDICTED: protein SPIRAL1-like 3 [Phoenix dactylifera]_x0001_gi|672124463|ref|XP_008785615.1| PREDICTED: protein SPIRAL1-like 3 [Phoenix dactylifera]_x0001_gi|672124465…	GO:0005874
comp57581_c1	gi|672181077|ref|XP_008810744.1| PREDICTED: protein SPIRAL1-like 3 isoform X2 [Phoenix dactylifera];;;gi|672181075|ref|XP_008810743.1| PREDICTED: protein SPIRAL1-like 3 isoform X1 [Phoenix dactylifera];;;gi|743837618|ref|XP_010936457.1| PREDICTED: protein SPIRAL1-like 3 [Elaeis guineensis];;;gi|672124459|ref|XP_008785613.1| PREDICTED: protein SPIRAL1-like 3 [Phoenix dactylifera]_x0001_gi|67212446…	GO:0008150
comp70158_c0	gi|672181768|ref|XP_008811114.1| PREDICTED: uncharacterized protein LOC103722359 [Phoenix dactylifera];;;gi|743875524|ref|XP_010907357.1| PREDICTED: uncharacterized protein LOC105034036 [Elaeis guineensis];;;gi|743776330|ref|XP_010918571.1| PREDICTED: uncharacterized protein LOC105042903 [Elaeis guineensis];;;gi|672168110|ref|XP_008804042.1| PREDICTED: uncharacterized protein LOC103717439 [Phoeni…
comp68692_c0	gi|672181794|ref|XP_008811126.1| PREDICTED: molybdenum cofactor sulfurase isoform X3 [Phoenix dactylifera];;;gi|672181796|ref|XP_008811127.1| PREDICTED: molybdenum cofactor sulfurase isoform X4 [Phoenix dactylifera];;;gi|672181790|ref|XP_008811124.1| PREDICTED: molybdenum cofactor sulfurase isoform X1 [Phoenix dactylifera];;;gi|672181792|ref|XP_008811125.1| PREDICTED: molybdenum cofactor sulfuras…	GO:0009408,GO:0016740,GO:0000165,GO:0010118,GO:0009734,GO:0030151,GO:0009000,GO:0008265,GO:0009738,GO:0009867,GO:0018315,GO:0009743,GO:0003824,GO:0005622,GO:0008152,GO:0006777,GO:0009753,GO:0030170,GO:0016829
comp60342_c1	gi|672181960|ref|XP_008811215.1| PREDICTED: LOW QUALITY PROTEIN: uncharacterized protein LOC103722434 [Phoenix dactylifera];;;gi|695010856|ref|XP_009392119.1| PREDICTED: uncharacterized protein LOC103978145 isoform X1 [Musa acuminata subsp. malaccensis];;;gi|695010858|ref|XP_009392120.1| PREDICTED: uncharacterized protein LOC103978145 isoform X2 [Musa acuminata subsp. malaccensis];;;gi|743861176|…	GO:0046872	K14404	Genetic Information Processing	Translation	03015 mRNA surveillance pathway
comp61939_c0	gi|672182327|ref|XP_008811407.1| PREDICTED: ethylene-responsive transcription factor ERF071-like [Phoenix dactylifera];;;gi|743860578|ref|XP_010943050.1| PREDICTED: ethylene-responsive transcription factor ERF109-like [Elaeis guineensis];;;gi|743848695|ref|XP_010939424.1| PREDICTED: ethylene-responsive transcription factor ERF071-like [Elaeis guineensis];;;gi|695044688|ref|XP_009410105.1| PREDICT…	GO:0005634,GO:0006355,GO:0003700,GO:0035556,GO:0002679,GO:0003677,GO:0009693,GO:0006351	K13433,K13432,K13434,K14517,K03021,K14516;;;K13433,K13432,K13434,K14517,K03021,K14516;;;K13433,K13432,K13434,K14517,K03021,K14516;;;K13433,K13432,K13434,K14517,K03021,K14516;;;K13433,K13432,K13434,K14517,K03021,K14516	Metabolism;;;Organismal Systems;;;Genetic Information Processing;;;Metabolism;;;Environmental Information Processing	Nucleotide metabolism;;;Environmental adaptation;;;Transcription;;;Nucleotide metabolism;;;Signal transduction	00230 Purine metabolism;;;04626 Plant-pathogen interaction;;;03020 RNA polymerase;;;00240 Pyrimidine metabolism;;;04075 Plant hormone signal transduction
comp59623_c0	gi|672182329|ref|XP_008811408.1| PREDICTED: alpha-amylase isozyme 3D-like [Phoenix dactylifera];;;gi|743860582|ref|XP_010943052.1| PREDICTED: alpha-amylase isozyme 3D-like [Elaeis guineensis];;;gi|573954497|ref|XP_006659494.1| PREDICTED: alpha-amylase isozyme 3D-like [Oryza brachyantha];;;gi|162462658|ref|NP_001105539.1| alpha-amylase precursor [Zea mays]_x0001_gi|426482|gb|AAA50161.1| alpha-amyl…	GO:0003824,GO:0043169,GO:0016787,GO:0005987,GO:0005509,GO:0005975,GO:0046872,GO:0008152,GO:0004556,GO:0016798,GO:0005983	K01176	Metabolism	Carbohydrate metabolism	00500 Starch and sucrose metabolism
comp55458_c0	gi|672182533|ref|XP_008811517.1| PREDICTED: mannose-specific lectin-like [Phoenix dactylifera];;;gi|743781119|ref|XP_010920770.1| PREDICTED: mannose-specific lectin 3-like [Elaeis guineensis];;;gi|743818469|ref|XP_010931235.1| PREDICTED: mannose-specific lectin-like [Elaeis guineensis];;;gi|672156987|ref|XP_008798183.1| PREDICTED: mannose-specific lectin 3-like [Phoenix dactylifera];;;gi|69499884…	GO:0030246	K13950	Metabolism	Metabolism of cofactors and vitamins	00790 Folate biosynthesis
comp62064_c0	gi|672182931|ref|XP_008811726.1| PREDICTED: LOW QUALITY PROTEIN: ABC transporter C family member 8 [Phoenix dactylifera];;;gi|743770088|ref|XP_010915338.1| PREDICTED: ABC transporter C family member 8 [Elaeis guineensis];;;gi|514745578|ref|XP_004960913.1| PREDICTED: ABC transporter C family member 8-like [Setaria italica];;;gi|695068537|ref|XP_009381215.1| PREDICTED: ABC transporter C family memb…	GO:0042626,GO:0005524,GO:0016021,GO:0000166,GO:0016887,GO:0008152,GO:0032440,GO:0006810,GO:0055114,GO:0016491,GO:0055085	K05666,K05674,K05665	Environmental Information Processing	Membrane transport	02010 ABC transporters
comp69220_c0	gi|672182978|ref|XP_008811751.1| PREDICTED: DNA helicase INO80-like isoform X1 [Phoenix dactylifera];;;gi|743785355|ref|XP_010921883.1| PREDICTED: DNA helicase INO80-like isoform X1 [Elaeis guineensis];;;gi|672160938|ref|XP_008800265.1| PREDICTED: DNA helicase INO80-like [Phoenix dactylifera];;;gi|743845734|ref|XP_010938660.1| PREDICTED: DNA helicase INO80 [Elaeis guineensis];;;gi|672182980|ref|X…	GO:0016817,GO:0004386,GO:0005524,GO:0008152	K10841	Genetic Information Processing	Replication and repair	03420 Nucleotide excision repair
comp71830_c0	gi|672183193|ref|XP_008811866.1| PREDICTED: uncharacterized protein LOC103722913 [Phoenix dactylifera];;;gi|743754848|ref|XP_010920603.1| PREDICTED: uncharacterized protein LOC105044392 isoform X1 [Elaeis guineensis];;;gi|645275298|ref|XP_008242746.1| PREDICTED: uncharacterized protein LOC103341044 [Prunus mume];;;gi|802640273|ref|XP_012078733.1| PREDICTED: uncharacterized protein LOC105639324 [J…	GO:0004672,GO:0004674,GO:0005524,GO:0006468,GO:0016740,GO:0016310,GO:0004712,GO:0004715,GO:0018108,GO:0016301	K14510	Environmental Information Processing	Signal transduction	04075 Plant hormone signal transduction
comp69131_c0	gi|672183380|ref|XP_008811965.1| PREDICTED: beta-glucosidase 1-like isoform X1 [Phoenix dactylifera];;;gi|743772088|ref|XP_010916341.1| PREDICTED: beta-glucosidase 1-like [Elaeis guineensis];;;gi|743757563|ref|XP_010922562.1| PREDICTED: beta-glucosidase 1-like [Elaeis guineensis];;;gi|695014455|ref|XP_009394053.1| PREDICTED: beta-glucosidase 26-like [Musa acuminata subsp. malaccensis];;;gi|672179…	GO:0004338,GO:0016787,GO:0033907,GO:0047701,GO:0004565,GO:0008422,GO:0005975,GO:0004567,GO:0008152,GO:0004553,GO:0016798,GO:0080079	K05350;;;K05350;;;K05350	Metabolism;;;Metabolism;;;Metabolism	Biosynthesis of other secondary metabolites;;;Carbohydrate metabolism;;;Metabolism of other amino acids	00940 Phenylpropanoid biosynthesis;;;00500 Starch and sucrose metabolism;;;00460 Cyanoamino acid metabolism
comp48695_c1	gi|672183650|ref|XP_008812109.1| PREDICTED: uncharacterized protein LOC103723081 [Phoenix dactylifera];;;gi|743761416|ref|XP_010942045.1| PREDICTED: uncharacterized protein LOC105060131 [Elaeis guineensis];;;gi|672146105|ref|XP_008796991.1| PREDICTED: uncharacterized protein LOC103712289 [Phoenix dactylifera];;;gi|743856752|ref|XP_010941941.1| PREDICTED: uncharacterized protein LOC105060053 [Elae…
comp65251_c0	gi|672183688|ref|XP_008812130.1| PREDICTED: probable xyloglucan endotransglucosylase/hydrolase protein B [Phoenix dactylifera];;;gi|743887461|ref|XP_010910383.1| PREDICTED: probable xyloglucan endotransglucosylase/hydrolase protein B [Elaeis guineensis];;;gi|672202665|ref|XP_008778441.1| PREDICTED: probable xyloglucan endotransglucosylase/hydrolase [Phoenix dactylifera];;;gi|743812791|ref|XP_0109…	GO:0071555,GO:0016740,GO:0005576,GO:0004553,GO:0010411,GO:0048046,GO:0042546,GO:0005618,GO:0016787,GO:0016757,GO:0005975,GO:0008152,GO:0006073,GO:0016762,GO:0016798	K14504,K11752;;;K14504,K11752	Environmental Information Processing;;;Metabolism	Signal transduction;;;Metabolism of cofactors and vitamins	04075 Plant hormone signal transduction;;;00740 Riboflavin metabolism
comp48408_c0	gi|672183758|ref|XP_008812168.1| PREDICTED: ATP-citrate synthase alpha chain protein 2 [Phoenix dactylifera]_x0001_gi|672183760|ref|XP_008812169.1| PREDICTED: ATP-citrate synthase alpha chain protein 2 [Phoenix dactylifera];;;gi|255568854|ref|XP_002525398.1| ATP-citrate synthase, putative [Ricinus communis]_x0001_gi|223535361|gb|EEF37036.1| ATP-citrate synthase, putative [Ricinus communis];;;gi|4…	GO:0009346,GO:0016740,GO:0006629,GO:0005829,GO:0006085,GO:0003878,GO:0000166,GO:0004775,GO:0005737,GO:0016746,GO:0016874,GO:0005524,GO:0008152,GO:0016829,GO:0006623	K01648	Metabolism	Carbohydrate metabolism	00020 Citrate cycle (TCA cycle)
comp54280_c0	gi|672183820|ref|XP_008812202.1| PREDICTED: uncharacterized protein LOC103723154 [Phoenix dactylifera];;;gi|695069301|ref|XP_009381624.1| PREDICTED: uncharacterized protein LOC103969713 [Musa acuminata subsp. malaccensis];;;gi|720051402|ref|XP_010272074.1| PREDICTED: uncharacterized protein LOC104607972 [Nelumbo nucifera];;;gi|672156737|ref|XP_008798052.1| PREDICTED: uncharacterized protein LOC10…	GO:0016740,GO:0008152
comp53951_c0	gi|672184311|ref|XP_008812461.1| PREDICTED: molybdenum cofactor sulfurase-like [Phoenix dactylifera];;;gi|743876733|ref|XP_010907653.1| PREDICTED: uncharacterized protein LOC105034272 [Elaeis guineensis];;;gi|695002992|ref|XP_009383141.1| PREDICTED: uncharacterized protein LOC103970953 [Musa acuminata subsp. malaccensis];;;gi|694996314|ref|XP_009393360.1| PREDICTED: uncharacterized protein LOC103…	GO:0009697,GO:0016740,GO:0009863,GO:0009867,GO:0003824,GO:0006612,GO:0031348,GO:0008150,GO:0005622,GO:0008152,GO:0010363,GO:0002237,GO:0052542,GO:0045087
comp62106_c1	gi|672184327|ref|XP_008812471.1| PREDICTED: nudix hydrolase 17, mitochondrial-like [Phoenix dactylifera];;;gi|743774298|ref|XP_010917501.1| PREDICTED: nudix hydrolase 17, mitochondrial [Elaeis guineensis];;;gi|743823579|ref|XP_010932566.1| PREDICTED: nudix hydrolase 17, mitochondrial [Elaeis guineensis];;;gi|672167827|ref|XP_008803888.1| PREDICTED: nudix hydrolase 17, mitochondrial-like [Phoenix …	GO:0016787,GO:0008152
comp59293_c0	gi|672184365|ref|XP_008812490.1| PREDICTED: uncharacterized protein LOC103723376 [Phoenix dactylifera];;;gi|743831048|ref|XP_010934578.1| PREDICTED: uncharacterized protein LOC105054706 [Elaeis guineensis];;;gi|242064230|ref|XP_002453404.1| hypothetical protein SORBIDRAFT_04g005410 [Sorghum bicolor]_x0001_gi|241933235|gb|EES06380.1| hypothetical protein SORBIDRAFT_04g005410 [Sorghum bicolor];;;gi…		K00640,K13126;;;K00640,K13126;;;K00640,K13126;;;K00640,K13126;;;K00640,K13126;;;K00640,K13126;;;K00640,K13126	Genetic Information Processing;;;Metabolism;;;Metabolism;;;Genetic Information Processing;;;Metabolism;;;Genetic Information Processing;;;Metabolism	Translation;;;Energy metabolism;;;Overview;;;Folding, sorting and degradation;;;Overview;;;Translation;;;Amino acid metabolism	03015 mRNA surveillance pathway;;;00920 Sulfur metabolism;;;01230 Biosynthesis of amino acids;;;03018 RNA degradation;;;01200 Carbon metabolism;;;03013 RNA transport;;;00270 Cysteine and methionine metabolism
comp69586_c0	gi|672186560|ref|XP_008813113.1| PREDICTED: uncharacterized protein LOC103723834 [Phoenix dactylifera];;;gi|743764016|ref|XP_010912210.1| PREDICTED: uncharacterized protein LOC105038190 [Elaeis guineensis];;;gi|695008326|ref|XP_009390751.1| PREDICTED: uncharacterized protein LOC103977068 [Musa acuminata subsp. malaccensis];;;gi|719973892|ref|XP_010243422.1| PREDICTED: uncharacterized protein LOC1…	GO:0042744
comp80153_c0	gi|672187048|ref|XP_008813239.1| PREDICTED: pathogenesis-related genes transcriptional activator PTI6-like [Phoenix dactylifera];;;gi|672181274|ref|XP_008810850.1| PREDICTED: pathogenesis-related genes transcriptional activator PTI6-like [Phoenix dactylifera];;;gi|743784059|ref|XP_010921558.1| PREDICTED: LOW QUALITY PROTEIN: pathogenesis-related genes transcriptional activator PTI6-like [Elaeis g…	GO:0005634,GO:0006355,GO:0003700,GO:0003677,GO:0006351	K13434	Organismal Systems	Environmental adaptation	04626 Plant-pathogen interaction
comp49224_c0	gi|672188148|ref|XP_008813514.1| PREDICTED: stress response protein nst1-like [Phoenix dactylifera];;;gi|672160784|ref|XP_008800181.1| PREDICTED: serine/arginine repetitive matrix protein 1 isoform X2 [Phoenix dactylifera];;;gi|672160780|ref|XP_008800179.1| PREDICTED: uncharacterized protein LOC103714634 isoform X1 [Phoenix dactylifera]_x0001_gi|672160782|ref|XP_008800180.1| PREDICTED: uncharacte…
comp61800_c0	gi|672188649|ref|XP_008813634.1| PREDICTED: NAC transcription factor 25-like [Phoenix dactylifera];;;gi|743864046|ref|XP_010943933.1| PREDICTED: putative NAC domain-containing protein 94 [Elaeis guineensis];;;gi|694995879|ref|XP_009390904.1| PREDICTED: putative NAC domain-containing protein 94 [Musa acuminata subsp. malaccensis];;;gi|695077842|ref|XP_009386283.1| PREDICTED: putative NAC domain-co…	GO:0045792,GO:0005634,GO:0006355,GO:0003700,GO:0000165,GO:0009814,GO:0048281,GO:0003677,GO:0009965,GO:0006351	K13126;;;K13126;;;K13126	Genetic Information Processing;;;Genetic Information Processing;;;Genetic Information Processing	Translation;;;Folding, sorting and degradation;;;Translation	03013 RNA transport;;;03018 RNA degradation;;;03015 mRNA surveillance pathway
comp62980_c0	gi|672188950|ref|XP_008813716.1| PREDICTED: three prime repair exonuclease 2-like [Phoenix dactylifera]_x0001_gi|672188956|ref|XP_008813717.1| PREDICTED: three prime repair exonuclease 2-like [Phoenix dactylifera];;;gi|743868845|ref|XP_010905676.1| PREDICTED: exonuclease DPD1, chloroplastic/mitochondrial isoform X2 [Elaeis guineensis];;;gi|743868829|ref|XP_010905672.1| PREDICTED: exonuclease DPD1…	GO:0009536,GO:0090305,GO:0000738,GO:0016740,GO:0005739,GO:0016779,GO:0003887,GO:0004527,GO:0008150,GO:0008152,GO:0071897,GO:0003674,GO:0003676
comp69638_c0	gi|672190259|ref|XP_008775200.1| PREDICTED: calcium-transporting ATPase 1-like isoform X3 [Phoenix dactylifera];;;gi|672190255|ref|XP_008775199.1| PREDICTED: calcium-transporting ATPase type 2C member 1-like isoform X2 [Phoenix dactylifera];;;gi|672190251|ref|XP_008775198.1| PREDICTED: calcium-transporting ATPase type 2C member 1-like isoform X1 [Phoenix dactylifera];;;gi|743859207|ref|XP_0109426…	GO:0016787,GO:0005524,GO:0015444,GO:0016020,GO:0016021,GO:0000166,GO:0046872,GO:0008152,GO:0015693	K01535	Metabolism	Energy metabolism	00190 Oxidative phosphorylation
comp69544_c4	gi|672191121|ref|XP_008775429.1| PREDICTED: beta-galactosidase 2-like [Phoenix dactylifera];;;gi|115437888|ref|NP_001043405.1| Os01g0580200 [Oryza sativa Japonica Group]_x0001_gi|75272679|sp|Q8W0A1.1|BGAL2_ORYSJ RecName: Full=Beta-galactosidase 2; Short=Lactase 2; Flags: Precursor_x0001_gi|18461259|dbj|BAB84455.1| putative beta-galactosidase [Oryza sativa Japonica Group]_x0001_gi|113532936|dbj|BA…	GO:0009505,GO:0009506,GO:0030246,GO:0005576,GO:0004553,GO:0048046,GO:0032880,GO:0005618,GO:0016787,GO:0004565,GO:0005975,GO:0008152,GO:0042744,GO:0016798,GO:0048767	K12309;;;K12309;;;K12309;;;K12309;;;K12309	Metabolism;;;Metabolism;;;Metabolism;;;Metabolism;;;Metabolism	Glycan biosynthesis and metabolism;;;Lipid metabolism;;;Glycan biosynthesis and metabolism;;;Carbohydrate metabolism;;;Glycan biosynthesis and metabolism	00531 Glycosaminoglycan degradation;;;00600 Sphingolipid metabolism;;;00511 Other glycan degradation;;;00052 Galactose metabolism;;;00604 Glycosphingolipid biosynthesis - ganglio series
comp56902_c0	gi|672191373|ref|XP_008775493.1| PREDICTED: uncharacterized protein LOC103695848 [Phoenix dactylifera];;;gi|695039113|ref|XP_009407081.1| PREDICTED: uncharacterized protein LOC103989860 [Musa acuminata subsp. malaccensis];;;gi|695050016|ref|XP_009412970.1| PREDICTED: uncharacterized protein LOC103994371 [Musa acuminata subsp. malaccensis];;;gi|743761197|ref|XP_010941051.1| PREDICTED: uncharacteri…
comp51432_c0	gi|672191754|ref|XP_008775586.1| PREDICTED: translocator protein homolog [Phoenix dactylifera];;;gi|743819857|ref|XP_010931641.1| PREDICTED: translocator protein homolog [Elaeis guineensis];;;gi|743768297|ref|XP_010914426.1| PREDICTED: translocator protein homolog [Elaeis guineensis];;;gi|672162015|ref|XP_008800837.1| PREDICTED: translocator protein homolog [Phoenix dactylifera];;;gi|255582174|re…	GO:0009536,GO:0031969,GO:0005794,GO:0005795,GO:0009507,GO:0020037,GO:0009737,GO:0000139,GO:0009651,GO:0016020,GO:0016021,GO:0005783,GO:0006778,GO:0006810,GO:0006970,GO:0005789
comp64331_c0	gi|672192446|ref|XP_008775767.1| PREDICTED: uncharacterized protein LOC103696045 isoform X1 [Phoenix dactylifera];;;gi|743793840|ref|XP_010924026.1| PREDICTED: uncharacterized protein LOC105046971 [Elaeis guineensis];;;gi|695078982|ref|XP_009386895.1| PREDICTED: uncharacterized protein LOC103973942 [Musa acuminata subsp. malaccensis];;;gi|672161087|ref|XP_008800343.1| PREDICTED: uncharacterized p…	GO:0008152,GO:0016747
comp70349_c0	gi|672194370|ref|XP_008776276.1| PREDICTED: uncharacterized protein LOC103696430 isoform X2 [Phoenix dactylifera]_x0001_gi|672194374|ref|XP_008776277.1| PREDICTED: uncharacterized protein LOC103696430 isoform X2 [Phoenix dactylifera];;;gi|672194362|ref|XP_008776274.1| PREDICTED: uncharacterized protein LOC103696430 isoform X1 [Phoenix dactylifera]_x0001_gi|672194366|ref|XP_008776275.1| PREDICTED:…
comp63149_c0	gi|672195599|ref|XP_008776586.1| PREDICTED: APO protein 3, mitochondrial [Phoenix dactylifera];;;gi|743815969|ref|XP_010930508.1| PREDICTED: APO protein 3, mitochondrial [Elaeis guineensis]_x0001_gi|743815973|ref|XP_010930509.1| PREDICTED: APO protein 3, mitochondrial [Elaeis guineensis]_x0001_gi|743815977|ref|XP_010930510.1| PREDICTED: APO protein 3, mitochondrial [Elaeis guineensis];;;gi|695053…	GO:0016705,GO:0005506,GO:0020037,GO:0008150,GO:0055114,GO:0003723,GO:0005739	K00700	Metabolism	Carbohydrate metabolism	00500 Starch and sucrose metabolism
comp65105_c1	gi|672195801|ref|XP_008776639.1| PREDICTED: scarecrow-like protein 3 [Phoenix dactylifera];;;gi|565366201|ref|XP_006349782.1| PREDICTED: scarecrow-like protein 3-like [Solanum tuberosum];;;gi|460415061|ref|XP_004252879.1| PREDICTED: scarecrow-like protein 3 [Solanum lycopersicum];;;gi|697168799|ref|XP_009593291.1| PREDICTED: scarecrow-like protein 3 [Nicotiana tomentosiformis];;;gi|695071024|ref|…	GO:0005634,GO:0006355,GO:0003700,GO:0000989,GO:0006351
comp70731_c0	gi|672197151|ref|XP_008776998.1| PREDICTED: LOW QUALITY PROTEIN: probably inactive leucine-rich repeat receptor-like protein kinase At3g28040 [Phoenix dactylifera];;;gi|743813860|ref|XP_010929848.1| PREDICTED: probably inactive leucine-rich repeat receptor-like protein kinase At3g28040 [Elaeis guineensis];;;gi|695032160|ref|XP_009403616.1| PREDICTED: probably inactive leucine-rich repeat receptor…	GO:0004672,GO:0004674,GO:0004675,GO:0006468,GO:0031625,GO:0007178,GO:0055114,GO:0050321,GO:0005524,GO:0016020,GO:0016021,GO:0009755,GO:0009506,GO:0016740,GO:0000166,GO:0016491,GO:0016301,GO:0001653,GO:0016310,GO:0010103,GO:0032440,GO:0046777,GO:0048443,GO:0007165,GO:0002237,GO:0005886	K13420,K13416;;;K13420,K13416	Environmental Information Processing;;;Organismal Systems	Signal transduction;;;Environmental adaptation	04075 Plant hormone signal transduction;;;04626 Plant-pathogen interaction
comp65916_c0	gi|672197667|ref|XP_008777122.1| PREDICTED: glycerol-3-phosphate 2-O-acyltransferase 6-like [Phoenix dactylifera];;;gi|764598201|ref|XP_004304959.2| PREDICTED: glycerol-3-phosphate 2-O-acyltransferase 6-like [Fragaria vesca subsp. vesca];;;gi|743759857|ref|XP_010934154.1| PREDICTED: glycerol-3-phosphate 2-O-acyltransferase 6-like [Elaeis guineensis];;;gi|702277465|ref|XP_010044690.1| PREDICTED: g…	GO:0016740,GO:0008152,GO:0016746,GO:0004366	K13508;;;K13508	Metabolism;;;Metabolism	Lipid metabolism;;;Lipid metabolism	00561 Glycerolipid metabolism;;;00564 Glycerophospholipid metabolism
comp50839_c1	gi|672198140|ref|XP_008777248.1| PREDICTED: uncharacterized protein LOC103697211 [Phoenix dactylifera];;;gi|743862450|ref|XP_010943537.1| PREDICTED: uncharacterized protein LOC105061248 [Elaeis guineensis];;;gi|695057999|ref|XP_009417298.1| PREDICTED: uncharacterized protein LOC103997718 [Musa acuminata subsp. malaccensis];;;gi|720031591|ref|XP_010265858.1| PREDICTED: uncharacterized protein LOC1…	GO:0006355,GO:0000166,GO:0008150,GO:0003690,GO:0003674,GO:0005739,GO:0003676
comp57324_c0	gi|672198438|ref|XP_008777331.1| PREDICTED: pentatricopeptide repeat-containing protein At1g15510, chloroplastic [Phoenix dactylifera];;;gi|743754774|ref|XP_010916984.1| PREDICTED: pentatricopeptide repeat-containing protein At1g15510, chloroplastic [Elaeis guineensis];;;gi|695031034|ref|XP_009403012.1| PREDICTED: pentatricopeptide repeat-containing protein At1g15510, chloroplastic [Musa acuminat…	GO:0016787,GO:0040007,GO:0008568,GO:0008152,GO:0009658,GO:0009451	K14442,K00901,K07178,K01074,K00857,K01176,K08678,K01455,K13800;;;K14442,K00901,K07178,K01074,K00857,K01176,K08678,K01455,K13800;;;K14442,K00901,K07178,K01074,K00857,K01176,K08678,K01455,K13800;;;K14442,K00901,K07178,K01074,K00857,K01176,K08678,K01455,K13800;;;K14442,K00901,K07178,K01074,K00857,K01176,K08678,K01455,K13800;;;K14442,K00901,K07178,K01074,K00857,K01176,K08678,K01455,K13800;;;K14442,K0…	Metabolism;;;Metabolism;;;Metabolism;;;Metabolism;;;Metabolism;;;Metabolism;;;Genetic Information Processing;;;Metabolism;;;Metabolism;;;Metabolism;;;Metabolism;;;Metabolism;;;Genetic Information Processing;;;Environmental Information Processing	Nucleotide metabolism;;;Overview;;;Lipid metabolism;;;Lipid metabolism;;;Lipid metabolism;;;Energy metabolism;;;Folding, sorting and degradation;;;Carbohydrate metabolism;;;Carbohydrate metabolism;;;Carbohydrate metabolism;;;Metabolism of other amino acids;;;Overview;;;Translation;;;Signal transduction	00240 Pyrimidine metabolism;;;01200 Carbon metabolism;;;00561 Glycerolipid metabolism;;;00564 Glycerophospholipid metabolism;;;00062 Fatty acid elongation;;;00910 Nitrogen metabolism;;;03018 RNA degradation;;;00630 Glyoxylate and dicarboxylate metabolism;;;00500 Starch and sucrose metabolism;;;00520 Amino sugar and nucleotide sugar metabolism;;;00460 Cyanoamino acid metabolism;;;01212 Fatty acid …
comp62037_c0	gi|672198442|ref|XP_008777332.1| PREDICTED: DELLA protein GAI-like [Phoenix dactylifera];;;gi|743754772|ref|XP_010916867.1| PREDICTED: DELLA protein GAI-like [Elaeis guineensis];;;gi|672113126|ref|XP_008809331.1| PREDICTED: DELLA protein RHT-1-like [Phoenix dactylifera];;;gi|743798013|ref|XP_010925126.1| PREDICTED: DELLA protein DWARF8-like [Elaeis guineensis];;;gi|255576938|ref|XP_002529354.1| D…	GO:0005634,GO:0006355,GO:0000989,GO:0006351	K14494	Environmental Information Processing	Signal transduction	04075 Plant hormone signal transduction
comp48360_c0	gi|672200122|ref|XP_008777796.1| PREDICTED: peroxidase 3-like [Phoenix dactylifera];;;gi|743759264|ref|XP_010931180.1| PREDICTED: peroxidase 3-like isoform X1 [Elaeis guineensis];;;gi|672122457|ref|XP_008784560.1| PREDICTED: peroxidase 3-like [Phoenix dactylifera];;;gi|743878625|ref|XP_010908222.1| PREDICTED: peroxidase 3-like [Elaeis guineensis];;;gi|743820630|ref|XP_010931832.1| PREDICTED: pero…	GO:0006979,GO:0020037,GO:0046872,GO:0042744,GO:0005576,GO:0004601,GO:0055114,GO:0016491	K00430	Metabolism	Biosynthesis of other secondary metabolites	00940 Phenylpropanoid biosynthesis
comp68058_c2	gi|672201771|ref|XP_008778225.1| PREDICTED: beta-glucosidase 12-like isoform X1 [Phoenix dactylifera];;;gi|116309770|emb|CAH66812.1| OSIGBa0135C13.7 [Oryza sativa Indica Group]_x0001_gi|218195039|gb|EEC77466.1| hypothetical protein OsI_16288 [Oryza sativa Indica Group];;;gi|356541842|ref|XP_003539381.1| PREDICTED: beta-glucosidase 12-like [Glycine max];;;gi|743877895|ref|XP_010908033.1| PREDICTED…	GO:0080083,GO:0004338,GO:0016787,GO:0033907,GO:0047701,GO:0004565,GO:0008422,GO:0005975,GO:0008152,GO:0004553,GO:0016798	K01188;;;K01188;;;K01188	Metabolism;;;Metabolism;;;Metabolism	Biosynthesis of other secondary metabolites;;;Carbohydrate metabolism;;;Metabolism of other amino acids	00940 Phenylpropanoid biosynthesis;;;00500 Starch and sucrose metabolism;;;00460 Cyanoamino acid metabolism
comp61785_c0	gi|672202090|ref|XP_008778298.1| PREDICTED: pentatricopeptide repeat-containing protein At3g60050-like [Phoenix dactylifera]_x0001_gi|672202094|ref|XP_008778299.1| PREDICTED: pentatricopeptide repeat-containing protein At3g60050-like [Phoenix dactylifera];;;gi|743803709|ref|XP_010927001.1| PREDICTED: pentatricopeptide repeat-containing protein At3g60050-like [Elaeis guineensis]_x0001_gi|743803712…		K14442,K07178,K14327,K01455;;;K14442,K07178,K14327,K01455;;;K14442,K07178,K14327,K01455;;;K14442,K07178,K14327,K01455;;;K14442,K07178,K14327,K01455;;;K14442,K07178,K14327,K01455;;;K14442,K07178,K14327,K01455;;;K14442,K07178,K14327,K01455	Genetic Information Processing;;;Genetic Information Processing;;;Metabolism;;;Genetic Information Processing;;;Metabolism;;;Metabolism;;;Metabolism;;;Genetic Information Processing	Translation;;;Translation;;;Metabolism of other amino acids;;;Folding, sorting and degradation;;;Carbohydrate metabolism;;;Energy metabolism;;;Overview;;;Translation	03008 Ribosome biogenesis in eukaryotes;;;03015 mRNA surveillance pathway;;;00460 Cyanoamino acid metabolism;;;03018 RNA degradation;;;00630 Glyoxylate and dicarboxylate metabolism;;;00910 Nitrogen metabolism;;;01200 Carbon metabolism;;;03013 RNA transport
comp55056_c0	gi|672203808|ref|XP_008778742.1| PREDICTED: uncharacterized protein LOC103698490 [Phoenix dactylifera];;;gi|743765767|ref|XP_010913111.1| PREDICTED: uncharacterized protein LOC105038887 [Elaeis guineensis];;;gi|672138406|ref|XP_008792958.1| PREDICTED: uncharacterized protein LOC103709418 [Phoenix dactylifera];;;gi|672159596|ref|XP_008799562.1| PREDICTED: uncharacterized protein LOC103714174 [Phoe…	GO:0005524
comp58539_c1	gi|672203942|ref|XP_008778779.1| PREDICTED: abscisic acid receptor PYL8-like [Phoenix dactylifera];;;gi|743755865|ref|XP_010913806.1| PREDICTED: abscisic acid receptor PYL8-like [Elaeis guineensis];;;gi|743796934|ref|XP_010924854.1| PREDICTED: abscisic acid receptor PYL8 [Elaeis guineensis];;;gi|672135527|ref|XP_008791430.1| PREDICTED: abscisic acid receptor PYL8-like [Phoenix dactylifera];;;gi|6…	GO:0004864,GO:0080163,GO:0005634,GO:0042803,GO:0016020,GO:0004872,GO:0005737,GO:0009738,GO:0010427,GO:0005515,GO:0043086,GO:0005886	K14496	Environmental Information Processing	Signal transduction	04075 Plant hormone signal transduction
comp59129_c0	gi|672204784|ref|XP_008779007.1| PREDICTED: F-box protein PP2-A13-like [Phoenix dactylifera];;;gi|242049904|ref|XP_002462696.1| hypothetical protein SORBIDRAFT_02g030400 [Sorghum bicolor]_x0001_gi|241926073|gb|EER99217.1| hypothetical protein SORBIDRAFT_02g030400 [Sorghum bicolor];;;gi|672143042|ref|XP_008795389.1| PREDICTED: F-box protein PP2-A13 isoform X1 [Phoenix dactylifera];;;gi|212720809|r…	GO:0009744,GO:0030246,GO:0009750	K14497	Environmental Information Processing	Signal transduction	04075 Plant hormone signal transduction
comp58125_c1	gi|672207984|ref|XP_008779984.1| PREDICTED: benzyl alcohol O-benzoyltransferase-like [Phoenix dactylifera];;;gi|573943697|ref|XP_006654215.1| PREDICTED: benzyl alcohol O-benzoyltransferase-like [Oryza brachyantha];;;gi|743855462|ref|XP_010941427.1| PREDICTED: benzyl alcohol O-benzoyltransferase-like, partial [Elaeis guineensis];;;gi|743855464|ref|XP_010941428.1| PREDICTED: benzyl alcohol O-benzoy…	GO:0016740,GO:0008152,GO:0016746,GO:0016747	K18858,K15400;;;K18858,K15400	Metabolism;;;Metabolism	Lipid metabolism;;;Lipid metabolism	00073 Cutin, suberine and wax biosynthesis;;;00592 alpha-Linolenic acid metabolism
comp43213_c0	gi|675895207|ref|YP_009049681.1| hypothetical protein (mitochondrion) [Capsicum annuum]_x0001_gi|667751825|gb|AIG89912.1| hypothetical protein (mitochondrion) [Capsicum annuum]_x0001_gi|667751953|gb|AIG90039.1| hypothetical protein (mitochondrion) [Capsicum annuum]	GO:0005739
comp68521_c0	gi|675895346|ref|YP_009049820.1| hypothetical protein (mitochondrion) [Capsicum annuum]_x0001_gi|667751809|gb|AIG89896.1| hypothetical protein (mitochondrion) [Capsicum annuum]_x0001_gi|667752092|gb|AIG90178.1| hypothetical protein (mitochondrion) [Capsicum annuum];;;gi|442803159|gb|AGC78894.1| hypothetical protein (mitochondrion) [Vicia faba]_x0001_gi|442803272|gb|AGC79007.1| hypothetical protei…	GO:0005840,GO:0030529,GO:0019843,GO:0070469,GO:0005622,GO:0003735,GO:0008137,GO:0055114,GO:0005739,GO:0006412,GO:0031966	K02982,K02261	Metabolism	Energy metabolism	00190 Oxidative phosphorylation
comp48995_c0	gi|694380941|ref|XP_009366572.1| PREDICTED: uncharacterized protein LOC103956333 [Pyrus x bretschneideri];;;gi|922327155|ref|XP_013442970.1| hypothetical protein MTR_0055s0130 [Medicago truncatula]_x0001_gi|657370961|gb|KEH16995.1| hypothetical protein MTR_0055s0130 [Medicago truncatula]
comp45877_c0	gi|694445211|ref|XP_009349066.1| PREDICTED: cysteine-rich and transmembrane domain-containing protein A [Pyrus x bretschneideri];;;gi|242059893|ref|XP_002459092.1| hypothetical protein SORBIDRAFT_03g045710 [Sorghum bicolor]_x0001_gi|241931067|gb|EES04212.1| hypothetical protein SORBIDRAFT_03g045710 [Sorghum bicolor];;;gi|764608852|ref|XP_011467336.1| PREDICTED: cysteine-rich and transmembrane dom…	GO:0006612,GO:0008150,GO:0005622,GO:0009963,GO:0010363,GO:0005886
comp72266_c0	gi|694995221|ref|XP_009379889.1| PREDICTED: callose synthase 7-like [Musa acuminata subsp. malaccensis];;;gi|743757715|ref|XP_010923298.1| PREDICTED: callose synthase 7-like [Elaeis guineensis];;;gi|901796282|gb|KMZ59025.1| 1,3-beta-glucan synthase [Zostera marina];;;gi|672135098|ref|XP_008791212.1| PREDICTED: callose synthase 7-like isoform X3 [Phoenix dactylifera];;;gi|672135096|ref|XP_00879121…	GO:0003843,GO:0000148,GO:0016020,GO:0016740,GO:0016757,GO:0006075	K00706,K02987;;;K00706,K02987	Metabolism;;;Genetic Information Processing	Carbohydrate metabolism;;;Translation	00500 Starch and sucrose metabolism;;;03010 Ribosome
comp72089_c3	gi|694996201|ref|XP_009392745.1| PREDICTED: probable xyloglucan endotransglucosylase/hydrolase protein 8 [Musa acuminata subsp. malaccensis];;;gi|743793495|ref|XP_010923944.1| PREDICTED: probable xyloglucan endotransglucosylase/hydrolase protein 8 [Elaeis guineensis];;;gi|217314619|gb|ACK36947.1| xyloglucan endotransglycosylase [Annona cherimola];;;gi|743759218|ref|XP_010930952.1| PREDICTED: prob…	GO:0071555,GO:0016740,GO:0005576,GO:0004553,GO:0010411,GO:0048046,GO:0005618,GO:0042546,GO:0016787,GO:0016757,GO:0005975,GO:0008152,GO:0006073,GO:0016762,GO:0016798	K14504	Environmental Information Processing	Signal transduction	04075 Plant hormone signal transduction
comp59086_c0	gi|694996503|ref|XP_009394331.1| PREDICTED: protein BPS1, chloroplastic-like [Musa acuminata subsp. malaccensis]
comp75158_c0	gi|694996998|ref|XP_009397067.1| PREDICTED: probable xyloglucan endotransglucosylase/hydrolase protein 7 [Musa acuminata subsp. malaccensis];;;gi|743766905|ref|XP_010913699.1| PREDICTED: probable xyloglucan endotransglucosylase/hydrolase protein 7 [Elaeis guineensis];;;gi|672117272|ref|XP_008781817.1| PREDICTED: probable xyloglucan endotransglucosylase/hydrolase protein 6 [Phoenix dactylifera];;;…	GO:0071555,GO:0016740,GO:0005576,GO:0004553,GO:0010411,GO:0048046,GO:0042546,GO:0005618,GO:0016787,GO:0016757,GO:0005975,GO:0008152,GO:0006073,GO:0016762,GO:0016798	K11752,K14504;;;K11752,K14504	Metabolism;;;Environmental Information Processing	Metabolism of cofactors and vitamins;;;Signal transduction	00740 Riboflavin metabolism;;;04075 Plant hormone signal transduction
comp66576_c1	gi|694997767|ref|XP_009401079.1| PREDICTED: splicing factor 3B subunit 2-like [Musa acuminata subsp. malaccensis];;;gi|743834797|ref|XP_010935625.1| PREDICTED: splicing factor 3B subunit 2 [Elaeis guineensis];;;gi|672114707|ref|XP_008778257.1| PREDICTED: splicing factor 3B subunit 2-like [Phoenix dactylifera];;;gi|695003110|ref|XP_009383748.1| PREDICTED: splicing factor 3B subunit 2-like isoform …	GO:0005634	K12829	Genetic Information Processing	Transcription	03040 Spliceosome
comp65654_c0	gi|694997895|ref|XP_009401767.1| PREDICTED: uncharacterized protein LOC103985700 [Musa acuminata subsp. malaccensis];;;gi|743754807|ref|XP_010918669.1| PREDICTED: uncharacterized protein LOC105042950 [Elaeis guineensis];;;gi|672189629|ref|XP_008775036.1| PREDICTED: uncharacterized protein LOC103695476 [Phoenix dactylifera];;;gi|695006039|ref|XP_009389493.1| PREDICTED: uncharacterized protein LOC1…
comp62511_c0	gi|694998378|ref|XP_009404267.1| PREDICTED: solute carrier family 25 member 44-like isoform X2 [Musa acuminata subsp. malaccensis];;;gi|694998376|ref|XP_009404259.1| PREDICTED: solute carrier family 25 member 44-like isoform X1 [Musa acuminata subsp. malaccensis];;;gi|694998380|ref|XP_009404275.1| PREDICTED: solute carrier family 25 member 44-like isoform X3 [Musa acuminata subsp. malaccensis];;;…	GO:0016020,GO:0016021,GO:0006810,GO:0055085	K14406	Genetic Information Processing	Translation	03015 mRNA surveillance pathway
comp57167_c0	gi|694998687|ref|XP_009405750.1| PREDICTED: GDSL esterase/lipase At5g33370-like [Musa acuminata subsp. malaccensis];;;gi|743853572|ref|XP_010940685.1| PREDICTED: GDSL esterase/lipase At5g33370-like [Elaeis guineensis];;;gi|672145005|ref|XP_008796408.1| PREDICTED: GDSL esterase/lipase At5g33370-like [Phoenix dactylifera];;;gi|695076091|ref|XP_009385316.1| PREDICTED: GDSL esterase/lipase At5g33370-…	GO:0010226,GO:0016788,GO:0052886,GO:0052887,GO:0009751,GO:0010103,GO:0008152,GO:0052889,GO:0055114,GO:0042538,GO:0016491	K01188,K01206,K10960,K00679;;;K01188,K01206,K10960,K00679;;;K01188,K01206,K10960,K00679;;;K01188,K01206,K10960,K00679;;;K01188,K01206,K10960,K00679;;;K01188,K01206,K10960,K00679;;;K01188,K01206,K10960,K00679	Metabolism;;;Metabolism;;;Metabolism;;;Metabolism;;;Metabolism;;;Metabolism;;;Metabolism	Carbohydrate metabolism;;;Glycan biosynthesis and metabolism;;;Metabolism of other amino acids;;;Lipid metabolism;;;Metabolism of cofactors and vitamins;;;Metabolism of terpenoids and polyketides;;;Biosynthesis of other secondary metabolites	00500 Starch and sucrose metabolism;;;00511 Other glycan degradation;;;00460 Cyanoamino acid metabolism;;;00561 Glycerolipid metabolism;;;00860 Porphyrin and chlorophyll metabolism;;;00900 Terpenoid backbone biosynthesis;;;00940 Phenylpropanoid biosynthesis
comp61152_c0	gi|695000463|ref|XP_009411876.1| PREDICTED: DNA topoisomerase 1-like [Musa acuminata subsp. malaccensis]_x0001_gi|695000465|ref|XP_009411883.1| PREDICTED: DNA topoisomerase 1-like [Musa acuminata subsp. malaccensis];;;gi|695023225|ref|XP_009398771.1| PREDICTED: DNA topoisomerase 1-like [Musa acuminata subsp. malaccensis];;;gi|719989426|ref|XP_010252639.1| PREDICTED: DNA topoisomerase 1-like [Nelu…	GO:0016853,GO:0006265,GO:0003677,GO:0003917,GO:0003918,GO:0005694
comp72511_c0	gi|695000467|ref|XP_009411894.1| PREDICTED: protein ASPARTIC PROTEASE IN GUARD CELL 2-like [Musa acuminata subsp. malaccensis];;;gi|743810409|ref|XP_010928894.1| PREDICTED: protein ASPARTIC PROTEASE IN GUARD CELL 2-like [Elaeis guineensis];;;gi|695044232|ref|XP_009409855.1| PREDICTED: protein ASPARTIC PROTEASE IN GUARD CELL 2-like [Musa acuminata subsp. malaccensis];;;gi|743810413|ref|XP_01092889…	GO:0016787,GO:0008233,GO:0006508,GO:0003677,GO:0004190
comp59355_c1	gi|695002089|ref|XP_009419817.1| PREDICTED: histone H2A variant 1-like [Musa acuminata subsp. malaccensis]_x0001_gi|695002091|ref|XP_009419825.1| PREDICTED: histone H2A variant 1-like [Musa acuminata subsp. malaccensis];;;gi|694995396|ref|XP_009388461.1| PREDICTED: histone H2A variant 1 [Musa acuminata subsp. malaccensis]_x0001_gi|694995398|ref|XP_009388469.1| PREDICTED: histone H2A variant 1 [Mu…	GO:0000786,GO:0005634,GO:0046982,GO:0003677,GO:0005694
comp55011_c1	gi|695003275|ref|XP_009384595.1| PREDICTED: pentatricopeptide repeat-containing protein At4g02750-like [Musa acuminata subsp. malaccensis];;;gi|672181166|ref|XP_008810790.1| PREDICTED: pentatricopeptide repeat-containing protein At4g02750-like [Phoenix dactylifera];;;gi|475540214|gb|EMT09559.1| hypothetical protein F775_15281 [Aegilops tauschii];;;gi|743784956|ref|XP_010921784.1| PREDICTED: penta…	GO:0016787,GO:0008568,GO:0008152	K00901,K11423,K14442,K07178,K01074,K00857,K01455,K01176,K13800;;;K00901,K11423,K14442,K07178,K01074,K00857,K01455,K01176,K13800;;;K00901,K11423,K14442,K07178,K01074,K00857,K01455,K01176,K13800;;;K00901,K11423,K14442,K07178,K01074,K00857,K01455,K01176,K13800;;;K00901,K11423,K14442,K07178,K01074,K00857,K01455,K01176,K13800;;;K00901,K11423,K14442,K07178,K01074,K00857,K01455,K01176,K13800;;;K00901,K1…	Metabolism;;;Genetic Information Processing;;;Environmental Information Processing;;;Metabolism;;;Metabolism;;;Metabolism;;;Genetic Information Processing;;;Metabolism;;;Metabolism;;;Metabolism;;;Metabolism;;;Metabolism;;;Metabolism;;;Metabolism	Overview;;;Translation;;;Signal transduction;;;Metabolism of other amino acids;;;Amino acid metabolism;;;Carbohydrate metabolism;;;Folding, sorting and degradation;;;Carbohydrate metabolism;;;Lipid metabolism;;;Energy metabolism;;;Lipid metabolism;;;Overview;;;Lipid metabolism;;;Nucleotide metabolism	01212 Fatty acid metabolism;;;03008 Ribosome biogenesis in eukaryotes;;;04070 Phosphatidylinositol signaling system;;;00460 Cyanoamino acid metabolism;;;00310 Lysine degradation;;;00500 Starch and sucrose metabolism;;;03018 RNA degradation;;;00630 Glyoxylate and dicarboxylate metabolism;;;00564 Glycerophospholipid metabolism;;;00910 Nitrogen metabolism;;;00062 Fatty acid elongation;;;01200 Carbon…
comp69964_c1	gi|695004307|ref|XP_009388558.1| PREDICTED: beta-galactosidase-like [Musa acuminata subsp. malaccensis];;;gi|672138941|ref|XP_008793242.1| PREDICTED: beta-galactosidase [Phoenix dactylifera];;;gi|695042389|ref|XP_009408846.1| PREDICTED: beta-galactosidase-like [Musa acuminata subsp. malaccensis];;;gi|695030874|ref|XP_009402923.1| PREDICTED: beta-galactosidase-like [Musa acuminata subsp. malaccens…	GO:0009505,GO:0009506,GO:0030246,GO:0005576,GO:0004553,GO:0048046,GO:0032880,GO:0005618,GO:0016787,GO:0004565,GO:0005975,GO:0008152,GO:0042744,GO:0016798,GO:0048767	K12309;;;K12309;;;K12309;;;K12309;;;K12309	Metabolism;;;Metabolism;;;Metabolism;;;Metabolism;;;Metabolism	Lipid metabolism;;;Glycan biosynthesis and metabolism;;;Glycan biosynthesis and metabolism;;;Carbohydrate metabolism;;;Glycan biosynthesis and metabolism	00600 Sphingolipid metabolism;;;00531 Glycosaminoglycan degradation;;;00604 Glycosphingolipid biosynthesis - ganglio series;;;00052 Galactose metabolism;;;00511 Other glycan degradation
comp38864_c0	gi|695004346|ref|XP_009388579.1| PREDICTED: dof zinc finger protein DOF1.7-like [Musa acuminata subsp. malaccensis];;;gi|743755553|ref|XP_010912101.1| PREDICTED: dof zinc finger protein DOF3.1-like [Elaeis guineensis];;;gi|659093558|ref|XP_008447593.1| PREDICTED: dof zinc finger protein DOF1.7-like [Cucumis melo];;;gi|720035421|ref|XP_010267036.1| PREDICTED: dof zinc finger protein DOF3.1-like [N…	GO:0019344,GO:0006355,GO:0003700,GO:0003677
comp47039_c0	gi|695004427|ref|XP_009388624.1| PREDICTED: osmotin-like protein [Musa acuminata subsp. malaccensis];;;gi|514784169|ref|XP_004970525.1| PREDICTED: osmotin-like protein [Setaria italica];;;gi|242059183|ref|XP_002458737.1| hypothetical protein SORBIDRAFT_03g039330 [Sorghum bicolor]_x0001_gi|241930712|gb|EES03857.1| hypothetical protein SORBIDRAFT_03g039330 [Sorghum bicolor];;;gi|226508544|ref|NP_00…	GO:0009664,GO:0042545,GO:0009505,GO:0009506,GO:0000911
comp67689_c0	gi|695005742|ref|XP_009389333.1| PREDICTED: uncharacterized protein LOC103975920 isoform X2 [Musa acuminata subsp. malaccensis];;;gi|695005740|ref|XP_009389332.1| PREDICTED: uncharacterized protein LOC103975920 isoform X1 [Musa acuminata subsp. malaccensis];;;gi|672160593|ref|XP_008800081.1| PREDICTED: uncharacterized protein LOC103714568 [Phoenix dactylifera];;;gi|695021470|ref|XP_009397823.1| P…	GO:0048451,GO:0016853,GO:0048453,GO:0009813,GO:0045430,GO:0008152,GO:0016872,GO:0008283
comp67642_c0	gi|695007832|ref|XP_009390478.1| PREDICTED: glucan endo-1,3-beta-glucosidase 6-like [Musa acuminata subsp. malaccensis]_x0001_gi|695007834|ref|XP_009390479.1| PREDICTED: glucan endo-1,3-beta-glucosidase 6-like [Musa acuminata subsp. malaccensis]_x0001_gi|695007836|ref|XP_009390480.1| PREDICTED: glucan endo-1,3-beta-glucosidase 6-like [Musa acuminata subsp. malaccensis]_x0001_gi|695007838|ref|XP_0…	GO:0046658,GO:0009506,GO:0016787,GO:0005975,GO:0008152,GO:0004553,GO:0042973,GO:0016798
comp72127_c0	gi|695007862|ref|XP_009390494.1| PREDICTED: probable xyloglucan endotransglucosylase/hydrolase protein 23 [Musa acuminata subsp. malaccensis];;;gi|743811965|ref|XP_010929301.1| PREDICTED: xyloglucan endotransglucosylase/hydrolase protein 22-like [Elaeis guineensis];;;gi|695007860|ref|XP_009390493.1| PREDICTED: probable xyloglucan endotransglucosylase/hydrolase protein 23 [Musa acuminata subsp. ma…	GO:0071555,GO:0016740,GO:0005576,GO:0004553,GO:0010411,GO:0048046,GO:0042546,GO:0005618,GO:0016787,GO:0016757,GO:0005975,GO:0008152,GO:0006073,GO:0016762,GO:0016798	K00654,K11752,K14504;;;K00654,K11752,K14504;;;K00654,K11752,K14504	Metabolism;;;Metabolism;;;Environmental Information Processing	Lipid metabolism;;;Metabolism of cofactors and vitamins;;;Signal transduction	00600 Sphingolipid metabolism;;;00740 Riboflavin metabolism;;;04075 Plant hormone signal transduction
comp58913_c0	gi|695008040|ref|XP_009390593.1| PREDICTED: uncharacterized membrane protein At1g06890-like [Musa acuminata subsp. malaccensis];;;gi|743859948|ref|XP_010942884.1| PREDICTED: LOW QUALITY PROTEIN: uncharacterized membrane protein At1g06890 [Elaeis guineensis];;;gi|672165512|ref|XP_008802662.1| PREDICTED: uncharacterized membrane protein At1g06890-like [Phoenix dactylifera];;;gi|743807306|ref|XP_010…	GO:0015297,GO:0090480,GO:0098656,GO:0008643,GO:0016020,GO:0016021,GO:0005338
comp52884_c0	gi|695009477|ref|XP_009391375.1| PREDICTED: alpha-amylase isozyme 3C-like [Musa acuminata subsp. malaccensis];;;gi|378443141|gb|AEO09337.4| alpha-amylase [Musa acuminata AAA Group];;;gi|115479547|ref|NP_001063367.1| Os09g0457400 [Oryza sativa Japonica Group]_x0001_gi|78099753|sp|P27932.2|AMY3A_ORYSJ RecName: Full=Alpha-amylase isozyme 3A; AltName: Full=1,4-alpha-D-glucan glucanohydrolase; Flags: …	GO:0003824,GO:0043169,GO:0016787,GO:0005987,GO:0005509,GO:0005975,GO:0046872,GO:0008152,GO:0004556,GO:0016798,GO:0005983	K01176	Metabolism	Carbohydrate metabolism	00500 Starch and sucrose metabolism
comp61019_c0	gi|695009685|ref|XP_009391486.1| PREDICTED: LOW QUALITY PROTEIN: bidirectional sugar transporter SWEET16-like [Musa acuminata subsp. malaccensis];;;gi|672123065|ref|XP_008784881.1| PREDICTED: uncharacterized protein LOC103703710 [Phoenix dactylifera];;;gi|514819480|ref|XP_004984436.1| PREDICTED: bidirectional sugar transporter SWEET16-like [Setaria italica];;;gi|218192806|gb|EEC75233.1| hypotheti…	GO:0008643,GO:0016020,GO:0016021,GO:0006810,GO:0034219,GO:0005886,GO:0051119,GO:0005887
comp38726_c0	gi|695011102|ref|XP_009392254.1| PREDICTED: stem-specific protein TSJT1-like [Musa acuminata subsp. malaccensis];;;gi|743852530|ref|XP_010940408.1| PREDICTED: stem-specific protein TSJT1-like [Elaeis guineensis]_x0001_gi|50404475|gb|AAT76902.1| asparagine synthase-related protein [Elaeis guineensis];;;gi|514742084|ref|XP_004960054.1| PREDICTED: stem-specific protein TSJT1 [Setaria italica];;;gi|6…	GO:0006529,GO:0004066,GO:0001666,GO:0009506,GO:0005634,GO:0005829,GO:0010310,GO:0009862,GO:0016874,GO:0005515,GO:0006541,GO:0042803,GO:0008152,GO:0005886
comp70490_c8	gi|695011349|ref|XP_009392388.1| PREDICTED: inositol-tetrakisphosphate 1-kinase 2-like [Musa acuminata subsp. malaccensis];;;gi|672133569|ref|XP_008790410.1| PREDICTED: inositol-tetrakisphosphate 1-kinase 2-like isoform X1 [Phoenix dactylifera];;;gi|720092042|ref|XP_010245606.1| PREDICTED: inositol-tetrakisphosphate 1-kinase 2-like isoform X1 [Nelumbo nucifera];;;gi|590596627|ref|XP_007018385.1| …	GO:0005634,GO:0016740,GO:0000166,GO:0005737,GO:0009611,GO:0016301,GO:0005524,GO:0009620,GO:0052725,GO:0052726,GO:0016310,GO:0005622,GO:0046872,GO:0009753,GO:0047325,GO:0032957,GO:0000287,GO:0009695	K00913;;;K00913	Metabolism;;;Environmental Information Processing	Carbohydrate metabolism;;;Signal transduction	00562 Inositol phosphate metabolism;;;04070 Phosphatidylinositol signaling system
comp72611_c0	gi|695014791|ref|XP_009394236.1| PREDICTED: dihydroflavonol-4-reductase-like [Musa acuminata subsp. malaccensis];;;gi|672152972|ref|XP_008797532.1| PREDICTED: dihydroflavonol-4-reductase [Phoenix dactylifera];;;gi|695018113|ref|XP_009396003.1| PREDICTED: dihydroflavonol-4-reductase-like [Musa acuminata subsp. malaccensis];;;gi|743758301|ref|XP_010926084.1| PREDICTED: dihydroflavonol-4-reductase-l…	GO:0003824,GO:0045552,GO:0009744,GO:0010224,GO:0009813,GO:0050662,GO:0009718,GO:0042406,GO:0008152,GO:0055114,GO:0016491	K13082	Metabolism	Biosynthesis of other secondary metabolites	00941 Flavonoid biosynthesis
comp77339_c0	gi|695015947|ref|XP_009394865.1| PREDICTED: gibberellin-regulated protein 12-like isoform X1 [Musa acuminata subsp. malaccensis];;;gi|695015949|ref|XP_009394866.1| PREDICTED: gibberellin-regulated protein 12-like isoform X2 [Musa acuminata subsp. malaccensis];;;gi|743789458|ref|XP_010922909.1| PREDICTED: gibberellin-regulated protein 12-like [Elaeis guineensis];;;gi|695072303|ref|XP_009383268.1| …	GO:0005576,GO:0009740
comp64572_c0	gi|695016503|ref|XP_009395163.1| PREDICTED: U-box domain-containing protein 16-like [Musa acuminata subsp. malaccensis];;;gi|743788626|ref|XP_010922712.1| PREDICTED: U-box domain-containing protein 16-like [Elaeis guineensis];;;gi|695045451|ref|XP_009410518.1| PREDICTED: U-box domain-containing protein 16-like [Musa acuminata subsp. malaccensis];;;gi|743818832|ref|XP_010931344.1| PREDICTED: U-box…	GO:0016567,GO:0004842,GO:0016874
comp60154_c0	gi|695016610|ref|XP_009395219.1| PREDICTED: protodermal factor 1-like [Musa acuminata subsp. malaccensis];;;gi|672137129|ref|XP_008792281.1| PREDICTED: protodermal factor 1-like [Phoenix dactylifera];;;gi|743796242|ref|XP_010924678.1| PREDICTED: protodermal factor 1-like [Elaeis guineensis];;;gi|720053257|ref|XP_010272672.1| PREDICTED: protodermal factor 1-like [Nelumbo nucifera];;;gi|702491259|r…	GO:0032774,GO:0005576,GO:0003899,GO:0010075
comp56163_c0	gi|695017211|ref|XP_009395538.1| PREDICTED: receptor-like protein 12 [Musa acuminata subsp. malaccensis];;;gi|695060912|ref|XP_009418866.1| PREDICTED: LRR receptor-like serine/threonine-protein kinase FLS2 [Musa acuminata subsp. malaccensis];;;gi|672169808|ref|XP_008804946.1| PREDICTED: probable LRR receptor-like serine/threonine-protein kinase At4g36180 [Phoenix dactylifera];;;gi|743762944|ref|X…	GO:0016310,GO:0016301	K13415,K13466,K13420;;;K13415,K13466,K13420	Organismal Systems;;;Environmental Information Processing	Environmental adaptation;;;Signal transduction	04626 Plant-pathogen interaction;;;04075 Plant hormone signal transduction
comp60309_c0	gi|695017674|ref|XP_009395781.1| PREDICTED: uncharacterized protein LOC103980960 [Musa acuminata subsp. malaccensis];;;gi|743755409|ref|XP_010908684.1| PREDICTED: uncharacterized protein LOC105034979 [Elaeis guineensis];;;gi|695015441|ref|XP_009394590.1| PREDICTED: uncharacterized protein LOC103980029 [Musa acuminata subsp. malaccensis];;;gi|695019304|ref|XP_009396653.1| PREDICTED: uncharacterize…
comp59277_c0	gi|695019507|ref|XP_009396768.1| PREDICTED: protein NDR1-like, partial [Musa acuminata subsp. malaccensis];;;gi|743755342|ref|XP_010905733.1| PREDICTED: protein YLS9-like [Elaeis guineensis];;;gi|672168387|ref|XP_008804194.1| PREDICTED: protein YLS9-like [Phoenix dactylifera];;;gi|326494294|dbj|BAJ90416.1| predicted protein [Hordeum vulgare subsp. vulgare]_x0001_gi|326512520|dbj|BAJ99615.1| predi…	GO:0009506,GO:0008150,GO:0005886
comp65072_c0	gi|695020192|ref|XP_009397137.1| PREDICTED: uncharacterized protein LOC103982059 isoform X2 [Musa acuminata subsp. malaccensis]_x0001_gi|695020194|ref|XP_009397138.1| PREDICTED: uncharacterized protein LOC103982059 isoform X2 [Musa acuminata subsp. malaccensis];;;gi|695020190|ref|XP_009397135.1| PREDICTED: uncharacterized protein LOC103982059 isoform X1 [Musa acuminata subsp. malaccensis];;;gi|72…	GO:0046872,GO:0003676,GO:0003677,GO:0008270
comp73220_c0	gi|695020524|ref|XP_009397312.1| PREDICTED: glycine-rich cell wall structural protein-like [Musa acuminata subsp. malaccensis];;;gi|695041931|ref|XP_009408594.1| PREDICTED: glycine, alanine and asparagine-rich protein-like [Musa acuminata subsp. malaccensis];;;gi|720041033|ref|XP_010268788.1| PREDICTED: glycine-rich cell wall structural protein 1.0 [Nelumbo nucifera];;;gi|802782727|ref|XP_0120915…	GO:0016853,GO:0008150,GO:0008152
comp71080_c1	gi|695021009|ref|XP_009397580.1| PREDICTED: alpha-galactosidase-like [Musa acuminata subsp. malaccensis];;;gi|694994506|ref|XP_009402637.1| PREDICTED: alpha-galactosidase-like [Musa acuminata subsp. malaccensis];;;gi|743885196|ref|XP_010909866.1| PREDICTED: alpha-galactosidase isoform X1 [Elaeis guineensis];;;gi|674779914|gb|AIL28756.1| alpha galactosidase isoform 2 [Cocos nucifera];;;gi|69852680…	GO:0009505,GO:0004553,GO:0007020,GO:0004557,GO:0009965,GO:0043085,GO:0003824,GO:0016787,GO:0052692,GO:0019252,GO:0009911,GO:0005975,GO:0000023,GO:0008152,GO:0016798	K07407;;;K07407;;;K07407;;;K07407	Metabolism;;;Metabolism;;;Metabolism;;;Metabolism	Glycan biosynthesis and metabolism;;;Carbohydrate metabolism;;;Lipid metabolism;;;Lipid metabolism	00603 Glycosphingolipid biosynthesis - globo series;;;00052 Galactose metabolism;;;00561 Glycerolipid metabolism;;;00600 Sphingolipid metabolism
comp76404_c0	gi|695023009|ref|XP_009398652.1| PREDICTED: early nodulin-like protein 1 [Musa acuminata subsp. malaccensis];;;gi|743811451|ref|XP_010929165.1| PREDICTED: early nodulin-like protein 3 [Elaeis guineensis];;;gi|743857282|ref|XP_010942080.1| PREDICTED: early nodulin-like protein 3 [Elaeis guineensis];;;gi|743763954|ref|XP_010912177.1| PREDICTED: early nodulin-like protein 3 [Elaeis guineensis];;;gi|…	GO:0009055
comp68979_c0	gi|695023534|ref|XP_009398941.1| PREDICTED: protein PLASTID MOVEMENT IMPAIRED 2-like [Musa acuminata subsp. malaccensis];;;gi|672179767|ref|XP_008810056.1| PREDICTED: protein PLASTID MOVEMENT IMPAIRED 2 [Phoenix dactylifera];;;gi|743757541|ref|XP_010922459.1| PREDICTED: protein PLASTID MOVEMENT IMPAIRED 2 isoform X2 [Elaeis guineensis];;;gi|743757537|ref|XP_010922442.1| PREDICTED: protein PLASTID…
comp67489_c0	gi|695025322|ref|XP_009399911.1| PREDICTED: probable WRKY transcription factor 38 [Musa acuminata subsp. malaccensis];;;gi|743818949|ref|XP_010931380.1| PREDICTED: probable WRKY transcription factor 67 [Elaeis guineensis];;;gi|743782497|ref|XP_010921156.1| PREDICTED: probable WRKY transcription factor 70 [Elaeis guineensis];;;gi|115463185|ref|NP_001055192.1| Os05g0322900 [Oryza sativa Japonica Gr…	GO:0006355,GO:0003700,GO:0003677,GO:0043565	K16225,K13425,K13424,K13426,K18834,K18835	Organismal Systems	Environmental adaptation	04626 Plant-pathogen interaction
comp58037_c0	gi|695025851|ref|XP_009400194.1| PREDICTED: 21 kDa protein-like [Musa acuminata subsp. malaccensis];;;gi|694994700|ref|XP_009393953.1| PREDICTED: 21 kDa protein-like [Musa acuminata subsp. malaccensis];;;gi|672120590|ref|XP_008783567.1| PREDICTED: 21 kDa protein-like [Phoenix dactylifera];;;gi|672205130|ref|XP_008779098.1| PREDICTED: 21 kDa protein-like [Phoenix dactylifera];;;gi|672122600|ref|XP…	GO:0004857,GO:0043086	K01051;;;K01051	Metabolism;;;Metabolism	Carbohydrate metabolism;;;Carbohydrate metabolism	00500 Starch and sucrose metabolism;;;00040 Pentose and glucuronate interconversions
comp68542_c0	gi|695026606|ref|XP_009400607.1| PREDICTED: pentatricopeptide repeat-containing protein At5g13770, chloroplastic [Musa acuminata subsp. malaccensis];;;gi|672204080|ref|XP_008778816.1| PREDICTED: pentatricopeptide repeat-containing protein At5g13770, chloroplastic-like [Phoenix dactylifera];;;gi|125549468|gb|EAY95290.1| hypothetical protein OsI_17116 [Oryza sativa Indica Group];;;gi|297723401|ref|…	GO:0003674,GO:0009658	K01176,K07178,K14442;;;K01176,K07178,K14442;;;K01176,K07178,K14442	Genetic Information Processing;;;Metabolism;;;Genetic Information Processing	Translation;;;Carbohydrate metabolism;;;Folding, sorting and degradation	03008 Ribosome biogenesis in eukaryotes;;;00500 Starch and sucrose metabolism;;;03018 RNA degradation
comp67036_c0	gi|695026669|ref|XP_009400643.1| PREDICTED: cytochrome P450 86B1-like [Musa acuminata subsp. malaccensis];;;gi|695029539|ref|XP_009402197.1| PREDICTED: cytochrome P450 86B1-like [Musa acuminata subsp. malaccensis];;;gi|672162861|ref|XP_008801256.1| PREDICTED: cytochrome P450 86B1-like [Phoenix dactylifera];;;gi|743891946|ref|XP_010911437.1| PREDICTED: cytochrome P450 86B1-like [Elaeis guineensis]…	GO:0004497,GO:0016705,GO:0005506,GO:0020037,GO:0046872,GO:0055114,GO:0016491	K15405,K00517,K15402;;;K15405,K00517,K15402;;;K15405,K00517,K15402	Metabolism;;;Metabolism;;;Metabolism	Metabolism of terpenoids and polyketides;;;Biosynthesis of other secondary metabolites;;;Lipid metabolism	00903 Limonene and pinene degradation;;;00945 Stilbenoid, diarylheptanoid and gingerol biosynthesis;;;00073 Cutin, suberine and wax biosynthesis
comp65262_c0	gi|695028579|ref|XP_009401672.1| PREDICTED: pEARLI1-like lipid transfer protein 1 [Musa acuminata subsp. malaccensis];;;gi|672127060|ref|XP_008786990.1| PREDICTED: 14 kDa proline-rich protein DC2.15-like [Phoenix dactylifera];;;gi|326487782|dbj|BAK05563.1| predicted protein [Hordeum vulgare subsp. vulgare];;;gi|743778133|ref|XP_010919519.1| PREDICTED: 14 kDa proline-rich protein DC2.15-like [Elae…		K02883	Genetic Information Processing	Translation	03010 Ribosome
comp61318_c0	gi|695029330|ref|XP_009402078.1| PREDICTED: cytochrome P450 86A8-like [Musa acuminata subsp. malaccensis];;;gi|743776356|ref|XP_010918585.1| PREDICTED: cytochrome P450 86A8-like [Elaeis guineensis];;;gi|672168857|ref|XP_008804444.1| PREDICTED: cytochrome P450 86A8-like [Phoenix dactylifera];;;gi|835919192|ref|XP_012698679.1| PREDICTED: cytochrome P450 86A2-like [Setaria italica];;;gi|672168098|re…	GO:0004497,GO:0016705,GO:0005506,GO:0020037,GO:0016709,GO:0006631,GO:0046872,GO:0035336,GO:0055114,GO:0016491,GO:0018685	K15398	Metabolism	Lipid metabolism	00073 Cutin, suberine and wax biosynthesis
comp71300_c2	gi|695029555|ref|XP_009402205.1| PREDICTED: root phototropism protein 2 isoform X1 [Musa acuminata subsp. malaccensis];;;gi|743788926|ref|XP_010922790.1| PREDICTED: root phototropism protein 2 [Elaeis guineensis];;;gi|672166171|ref|XP_008803009.1| PREDICTED: root phototropism protein 2 [Phoenix dactylifera];;;gi|695075063|ref|XP_009384759.1| PREDICTED: root phototropism protein 2-like isoform X1 …	GO:0019344,GO:0006816,GO:0009954,GO:0005634,GO:0010227,GO:0009651,GO:0009638,GO:0007030,GO:0004871,GO:0048439,GO:0005737,GO:0007165
comp71300_c3	gi|695029557|ref|XP_009402206.1| PREDICTED: root phototropism protein 2 isoform X2 [Musa acuminata subsp. malaccensis];;;gi|695029555|ref|XP_009402205.1| PREDICTED: root phototropism protein 2 isoform X1 [Musa acuminata subsp. malaccensis];;;gi|672166171|ref|XP_008803009.1| PREDICTED: root phototropism protein 2 [Phoenix dactylifera];;;gi|695075065|ref|XP_009384760.1| PREDICTED: root phototropism…	GO:0019344,GO:0006816,GO:0009954,GO:0005634,GO:0010227,GO:0009651,GO:0009638,GO:0007030,GO:0004871,GO:0048439,GO:0005737,GO:0007165	K15095,K05747;;;K15095,K05747	Cellular Processes;;;Metabolism	Transport and catabolism;;;Metabolism of terpenoids and polyketides	04144 Endocytosis;;;00902 Monoterpenoid biosynthesis
comp64125_c2	gi|695029606|ref|XP_009402233.1| PREDICTED: flavonol synthase/flavanone 3-hydroxylase-like [Musa acuminata subsp. malaccensis];;;gi|743864861|ref|XP_010904684.1| PREDICTED: feruloyl CoA ortho-hydroxylase 2-like [Elaeis guineensis];;;gi|672169934|ref|XP_008805016.1| PREDICTED: flavonol synthase/flavanone 3-hydroxylase-like [Phoenix dactylifera];;;gi|743885771|ref|XP_010909998.1| PREDICTED: flavono…	GO:0005506,GO:0046872,GO:0055114,GO:0016491,GO:0051213	K05277,K05278	Metabolism	Biosynthesis of other secondary metabolites	00941 Flavonoid biosynthesis
comp39235_c0	gi|695029750|ref|XP_009402309.1| PREDICTED: uncharacterized protein LOC103986132 [Musa acuminata subsp. malaccensis];;;gi|672124292|ref|XP_008785522.1| PREDICTED: uncharacterized protein LOC103704129 [Phoenix dactylifera];;;gi|702273940|ref|XP_010043996.1| PREDICTED: uncharacterized protein LOC104433060 [Eucalyptus grandis]_x0001_gi|629121510|gb|KCW86000.1| hypothetical protein EUGRSUZ_B02706 [Eu…
comp61151_c0	gi|695031034|ref|XP_009403012.1| PREDICTED: pentatricopeptide repeat-containing protein At1g15510, chloroplastic [Musa acuminata subsp. malaccensis];;;gi|743754774|ref|XP_010916984.1| PREDICTED: pentatricopeptide repeat-containing protein At1g15510, chloroplastic [Elaeis guineensis];;;gi|672198438|ref|XP_008777331.1| PREDICTED: pentatricopeptide repeat-containing protein At1g15510, chloroplastic …	GO:0016787,GO:0040007,GO:0008568,GO:0008152,GO:0009658,GO:0009451	K00857	Metabolism	Nucleotide metabolism	00240 Pyrimidine metabolism
comp66139_c0	gi|695031782|ref|XP_009403415.1| PREDICTED: aldehyde dehydrogenase family 2 member C4-like [Musa acuminata subsp. malaccensis];;;gi|695029470|ref|XP_009402158.1| PREDICTED: aldehyde dehydrogenase family 2 member C4-like isoform X1 [Musa acuminata subsp. malaccensis];;;gi|695029472|ref|XP_009402159.1| PREDICTED: aldehyde dehydrogenase family 2 member C4-like isoform X2 [Musa acuminata subsp. malac…	GO:0034976,GO:0009699,GO:0010167,GO:0008152,GO:0055114,GO:0015706,GO:0016491,GO:0009627,GO:0016620,GO:0004029,GO:0050269,GO:0001758	K12355	Metabolism	Biosynthesis of other secondary metabolites	00940 Phenylpropanoid biosynthesis
comp64616_c0	gi|695032244|ref|XP_009403663.1| PREDICTED: heparan-alpha-glucosaminide N-acetyltransferase-like [Musa acuminata subsp. malaccensis];;;gi|672117532|ref|XP_008781956.1| PREDICTED: heparan-alpha-glucosaminide N-acetyltransferase-like [Phoenix dactylifera]_x0001_gi|672117534|ref|XP_008781957.1| PREDICTED: heparan-alpha-glucosaminide N-acetyltransferase-like [Phoenix dactylifera]_x0001_gi|672117536|r…	GO:0016740,GO:0008152,GO:0016746,GO:0015019	K10532	Metabolism	Glycan biosynthesis and metabolism	00531 Glycosaminoglycan degradation
comp109959_c0	gi|695032527|ref|XP_009403814.1| PREDICTED: uncharacterized protein At5g41620-like [Musa acuminata subsp. malaccensis];;;gi|719974899|ref|XP_010246143.1| PREDICTED: uncharacterized protein At5g41620 [Nelumbo nucifera]_x0001_gi|719974903|ref|XP_010246149.1| PREDICTED: uncharacterized protein At5g41620 [Nelumbo nucifera]_x0001_gi|719974906|ref|XP_010246156.1| PREDICTED: uncharacterized protein At5g…	GO:0008152,GO:0055114,GO:0016491,GO:0005886
comp64406_c0	gi|695032821|ref|XP_009403967.1| PREDICTED: uncharacterized protein LOC103987400 [Musa acuminata subsp. malaccensis];;;gi|672173943|ref|XP_008807111.1| PREDICTED: uncharacterized protein LOC103719572 [Phoenix dactylifera]_x0001_gi|672173945|ref|XP_008807112.1| PREDICTED: uncharacterized protein LOC103719572 [Phoenix dactylifera];;;gi|743772134|ref|XP_010916367.1| PREDICTED: uncharacterized protei…
comp64823_c0	gi|695033483|ref|XP_009404228.1| PREDICTED: uncharacterized protein DDB_G0271670-like [Musa acuminata subsp. malaccensis];;;gi|695003078|ref|XP_009383579.1| PREDICTED: uncharacterized protein LOC103971310 [Musa acuminata subsp. malaccensis];;;gi|672192680|ref|XP_008775834.1| PREDICTED: uncharacterized protein LOC103696084 [Phoenix dactylifera];;;gi|743851983|ref|XP_010940277.1| PREDICTED: unchara…	GO:0006979,GO:0046686,GO:0016607
comp48820_c0	gi|695033858|ref|XP_009404414.1| PREDICTED: fasciclin-like arabinogalactan protein 6 [Musa acuminata subsp. malaccensis];;;gi|672157275|ref|XP_008798339.1| PREDICTED: fasciclin-like arabinogalactan protein 9 [Phoenix dactylifera];;;gi|695065753|ref|XP_009421475.1| PREDICTED: fasciclin-like arabinogalactan protein 13 [Musa acuminata subsp. malaccensis];;;gi|242050662|ref|XP_002463075.1| hypothetic…	GO:0046658
comp64667_c1	gi|695035450|ref|XP_009405145.1| PREDICTED: transcription factor HBP-1b(c38)-like [Musa acuminata subsp. malaccensis];;;gi|695035448|ref|XP_009405143.1| PREDICTED: uncharacterized protein LOC103988325 [Musa acuminata subsp. malaccensis]
comp63519_c1	gi|695035454|ref|XP_009405147.1| PREDICTED: proline-rich receptor-like protein kinase PERK2 [Musa acuminata subsp. malaccensis];;;gi|695066633|ref|XP_009380213.1| PREDICTED: vegetative cell wall protein gp1-like [Musa acuminata subsp. malaccensis];;;gi|672118249|ref|XP_008782330.1| PREDICTED: basic proline-rich protein-like [Phoenix dactylifera];;;gi|695051225|ref|XP_009413630.1| PREDICTED: pisti…
comp57595_c1	gi|695036848|ref|XP_009405896.1| PREDICTED: probable strigolactone esterase DAD2 [Musa acuminata subsp. malaccensis];;;gi|695032406|ref|XP_009403750.1| PREDICTED: probable strigolactone esterase DAD2 [Musa acuminata subsp. malaccensis]_x0001_gi|695032408|ref|XP_009403751.1| PREDICTED: probable strigolactone esterase DAD2 [Musa acuminata subsp. malaccensis];;;gi|672127445|ref|XP_008787185.1| PREDI…	GO:0015824,GO:0052689,GO:0016787,GO:0016788,GO:0008152,GO:0009611,GO:1901601,GO:0009805,GO:0010223	K05605;;;K05605;;;K05605;;;K05605	Metabolism;;;Metabolism;;;Metabolism;;;Metabolism	Amino acid metabolism;;;Metabolism of other amino acids;;;Overview;;;Carbohydrate metabolism	00280 Valine, leucine and isoleucine degradation;;;00410 beta-Alanine metabolism;;;01200 Carbon metabolism;;;00640 Propanoate metabolism
comp70800_c2	gi|695037262|ref|XP_009406118.1| PREDICTED: LOW QUALITY PROTEIN: U-box domain-containing protein 25-like [Musa acuminata subsp. malaccensis];;;gi|743764502|ref|XP_010912457.1| PREDICTED: LOW QUALITY PROTEIN: U-box domain-containing protein 25-like [Elaeis guineensis];;;gi|703143076|ref|XP_010107920.1| U-box domain-containing protein 26 [Morus notabilis]_x0001_gi|587930191|gb|EXC17320.1| U-box dom…	GO:0016567,GO:0010200,GO:0004842,GO:0016874	K10260,K08332,K09561,K01876;;;K10260,K08332,K09561,K01876;;;K10260,K08332,K09561,K01876;;;K10260,K08332,K09561,K01876	Genetic Information Processing;;;Genetic Information Processing;;;Genetic Information Processing;;;Cellular Processes	Folding, sorting and degradation;;;Folding, sorting and degradation;;;Translation;;;Transport and catabolism	04141 Protein processing in endoplasmic reticulum;;;04120 Ubiquitin mediated proteolysis;;;00970 Aminoacyl-tRNA biosynthesis;;;04140 Regulation of autophagy
comp71926_c1	gi|695037602|ref|XP_009406297.1| PREDICTED: galactinol synthase 1-like [Musa acuminata subsp. malaccensis];;;gi|590694677|ref|XP_007044673.1| Galactinol synthase 4 [Theobroma cacao]_x0001_gi|508708608|gb|EOY00505.1| Galactinol synthase 4 [Theobroma cacao];;;gi|672184562|ref|XP_008812591.1| PREDICTED: galactinol synthase 1-like [Phoenix dactylifera];;;gi|596141908|ref|XP_007222498.1| hypothetical …	GO:0047216,GO:0070417,GO:0052576,GO:0016740,GO:0016757,GO:0010325,GO:0005975,GO:0008152,GO:0046872,GO:0005737,GO:0006012	K18819	Metabolism	Carbohydrate metabolism	00052 Galactose metabolism
comp57512_c0	gi|695038458|ref|XP_009406741.1| PREDICTED: uncharacterized protein LOC103989583 [Musa acuminata subsp. malaccensis];;;gi|743792868|ref|XP_010923787.1| PREDICTED: uncharacterized protein LOC105046773 [Elaeis guineensis];;;gi|475553366|gb|EMT11983.1| hypothetical protein F775_42934 [Aegilops tauschii];;;gi|357128242|ref|XP_003565783.1| PREDICTED: uncharacterized protein LOC100835827 [Brachypodium …	GO:0009733,GO:0003674	K14488	Environmental Information Processing	Signal transduction	04075 Plant hormone signal transduction
comp55299_c0	gi|695038662|ref|XP_009406849.1| PREDICTED: NAC domain-containing protein 68-like [Musa acuminata subsp. malaccensis];;;gi|672137604|ref|XP_008792531.1| PREDICTED: NAC domain-containing protein 68-like isoform X2 [Phoenix dactylifera];;;gi|672137602|ref|XP_008792530.1| PREDICTED: NAC domain-containing protein 68-like isoform X1 [Phoenix dactylifera];;;gi|672128997|ref|XP_008787999.1| PREDICTED: N…	GO:0005634,GO:0006355,GO:0003677,GO:0006351	K13126,K02437,K00162;;;K13126,K02437,K00162;;;K13126,K02437,K00162;;;K13126,K02437,K00162;;;K13126,K02437,K00162;;;K13126,K02437,K00162;;;K13126,K02437,K00162;;;K13126,K02437,K00162;;;K13126,K02437,K00162	Genetic Information Processing;;;Metabolism;;;Metabolism;;;Genetic Information Processing;;;Metabolism;;;Genetic Information Processing;;;Metabolism;;;Metabolism;;;Metabolism	Translation;;;Overview;;;Amino acid metabolism;;;Translation;;;Carbohydrate metabolism;;;Folding, sorting and degradation;;;Carbohydrate metabolism;;;Carbohydrate metabolism;;;Carbohydrate metabolism	03015 mRNA surveillance pathway;;;01200 Carbon metabolism;;;00260 Glycine, serine and threonine metabolism;;;03013 RNA transport;;;00020 Citrate cycle (TCA cycle);;;03018 RNA degradation;;;00010 Glycolysis / Gluconeogenesis;;;00630 Glyoxylate and dicarboxylate metabolism;;;00620 Pyruvate metabolism
comp64563_c0	gi|695039059|ref|XP_009407053.1| PREDICTED: uncharacterized protein LOC103989833 [Musa acuminata subsp. malaccensis];;;gi|685298508|ref|XP_009140034.1| PREDICTED: ribosome biogenesis protein BOP1 homolog [Brassica rapa]_x0001_gi|923608035|ref|XP_013743321.1| PREDICTED: uncharacterized protein LOC106446177 [Brassica napus];;;gi|110737092|dbj|BAF00498.1| hypothetical protein [Arabidopsis thaliana];…	GO:0005634,GO:0008150,GO:0005737
comp39221_c0	gi|695039169|ref|XP_009407109.1| PREDICTED: chaperone protein dnaJ 20, chloroplastic-like [Musa acuminata subsp. malaccensis];;;gi|672133655|ref|XP_008790459.1| PREDICTED: chaperone protein dnaJ 20, chloroplastic-like [Phoenix dactylifera];;;gi|743862953|ref|XP_010943678.1| PREDICTED: chaperone protein dnaJ 20, chloroplastic-like [Elaeis guineensis];;;gi|743866034|ref|XP_010904975.1| PREDICTED: c…	GO:0005634,GO:0009507,GO:0051082,GO:0042026,GO:0015996,GO:0051087	K09503,K09523	Genetic Information Processing	Folding, sorting and degradation	04141 Protein processing in endoplasmic reticulum
comp71730_c0	gi|695039947|ref|XP_009407530.1| PREDICTED: laccase-24-like [Musa acuminata subsp. malaccensis];;;gi|743818206|ref|XP_010931158.1| PREDICTED: laccase-7-like [Elaeis guineensis];;;gi|672163093|ref|XP_008801379.1| PREDICTED: laccase-7-like isoform X1 [Phoenix dactylifera];;;gi|743818202|ref|XP_010931157.1| PREDICTED: laccase-7-like [Elaeis guineensis];;;gi|672124174|ref|XP_008785461.1| PREDICTED: l…	GO:0046274,GO:0005507,GO:0046872,GO:0005576,GO:0055114,GO:0016491,GO:0052716,GO:0048046	K00423	Metabolism	Carbohydrate metabolism	00053 Ascorbate and aldarate metabolism
comp66945_c0	gi|695040134|ref|XP_009407632.1| PREDICTED: 3'-N-debenzoyl-2'-deoxytaxol N-benzoyltransferase-like [Musa acuminata subsp. malaccensis];;;gi|326487508|dbj|BAJ89738.1| predicted protein [Hordeum vulgare subsp. vulgare]_x0001_gi|326497537|dbj|BAK05858.1| predicted protein [Hordeum vulgare subsp. vulgare];;;gi|242093470|ref|XP_002437225.1| hypothetical protein SORBIDRAFT_10g023160 [Sorghum bicolor]_x…	GO:0016740,GO:0008152,GO:0016747	K18858,K15400,K13065;;;K18858,K15400,K13065;;;K18858,K15400,K13065;;;K18858,K15400,K13065;;;K18858,K15400,K13065	Metabolism;;;Metabolism;;;Metabolism;;;Metabolism;;;Metabolism	Lipid metabolism;;;Biosynthesis of other secondary metabolites;;;Biosynthesis of other secondary metabolites;;;Lipid metabolism;;;Biosynthesis of other secondary metabolites	00592 alpha-Linolenic acid metabolism;;;00941 Flavonoid biosynthesis;;;00940 Phenylpropanoid biosynthesis;;;00073 Cutin, suberine and wax biosynthesis;;;00945 Stilbenoid, diarylheptanoid and gingerol biosynthesis
comp49153_c0	gi|695041890|ref|XP_009408571.1| PREDICTED: probable BOI-related E3 ubiquitin-protein ligase 3 [Musa acuminata subsp. malaccensis];;;gi|672120912|ref|XP_008783738.1| PREDICTED: probable BOI-related E3 ubiquitin-protein ligase 3 [Phoenix dactylifera];;;gi|695023763|ref|XP_009399070.1| PREDICTED: probable BOI-related E3 ubiquitin-protein ligase 3 [Musa acuminata subsp. malaccensis];;;gi|743761525|r…	GO:0005634,GO:0031347,GO:0016567,GO:0046872,GO:0006952,GO:0043161,GO:0016874,GO:0004842,GO:0043067,GO:0008270
comp68642_c0	gi|695042477|ref|XP_009408894.1| PREDICTED: peroxidase P7-like [Musa acuminata subsp. malaccensis];;;gi|672132834|ref|XP_008790007.1| PREDICTED: peroxidase P7-like [Phoenix dactylifera];;;gi|743770415|ref|XP_010915491.1| PREDICTED: peroxidase P7-like [Elaeis guineensis];;;gi|672106780|ref|XP_008795235.1| PREDICTED: peroxidase P7-like [Phoenix dactylifera];;;gi|695004575|ref|XP_009388702.1| PREDIC…	GO:0006979,GO:0020037,GO:0046872,GO:0042744,GO:0005576,GO:0004601,GO:0055114,GO:0016491	K00430	Metabolism	Biosynthesis of other secondary metabolites	00940 Phenylpropanoid biosynthesis
comp46005_c0	gi|695042714|ref|XP_009409022.1| PREDICTED: uncharacterized protein LOC103991334 [Musa acuminata subsp. malaccensis];;;gi|743872645|ref|XP_010906605.1| PREDICTED: uncharacterized protein LOC105033474 [Elaeis guineensis];;;gi|672114492|ref|XP_008777220.1| PREDICTED: uncharacterized protein LOC103697186 [Phoenix dactylifera];;;gi|695022729|ref|XP_009398503.1| PREDICTED: uncharacterized protein LOC1…	GO:0051301
comp70562_c5	gi|695043551|ref|XP_009409474.1| PREDICTED: transcription factor ABA-INDUCIBLE bHLH-TYPE-like [Musa acuminata subsp. malaccensis];;;gi|695067343|ref|XP_009380587.1| PREDICTED: transcription factor ABA-INDUCIBLE bHLH-TYPE-like [Musa acuminata subsp. malaccensis];;;gi|242051457|ref|XP_002454874.1| hypothetical protein SORBIDRAFT_03g000570 [Sorghum bicolor]_x0001_gi|241926849|gb|EER99993.1| hypothet…	GO:0046983,GO:0003677	K13422	Environmental Information Processing	Signal transduction	04075 Plant hormone signal transduction
comp56215_c0	gi|695044686|ref|XP_009410104.1| PREDICTED: alpha-amylase isozyme 3D-like [Musa acuminata subsp. malaccensis];;;gi|125563996|gb|EAZ09376.1| hypothetical protein OsI_31649 [Oryza sativa Indica Group];;;gi|115479551|ref|NP_001063369.1| Os09g0457800 [Oryza sativa Japonica Group]_x0001_gi|78099754|sp|P27939.2|AMY3C_ORYSJ RecName: Full=Alpha-amylase isozyme 3C; AltName: Full=1,4-alpha-D-glucan glucano…	GO:0003824,GO:0043169,GO:0016787,GO:0005987,GO:0005509,GO:0005975,GO:0046872,GO:0008152,GO:0004556,GO:0016798,GO:0005983	K01176	Metabolism	Carbohydrate metabolism	00500 Starch and sucrose metabolism
comp56519_c0	gi|695047587|ref|XP_009411676.1| PREDICTED: phytochrome A-associated F-box protein-like [Musa acuminata subsp. malaccensis];;;gi|695070973|ref|XP_009382537.1| PREDICTED: phytochrome A-associated F-box protein-like [Musa acuminata subsp. malaccensis];;;gi|743784509|ref|XP_010921679.1| PREDICTED: phytochrome A-associated F-box protein [Elaeis guineensis];;;gi|672162573|ref|XP_008801107.1| PREDICTED…	GO:0032880,GO:0042752,GO:0009585,GO:0010017,GO:0005634,GO:0010099,GO:0016567,GO:0004842,GO:0048573,GO:0048366,GO:0006511
comp68380_c0	gi|695047724|ref|XP_009411751.1| PREDICTED: protein ASPARTIC PROTEASE IN GUARD CELL 2-like [Musa acuminata subsp. malaccensis];;;gi|242046812|ref|XP_002461152.1| hypothetical protein SORBIDRAFT_02g041760 [Sorghum bicolor]_x0001_gi|241924529|gb|EER97673.1| hypothetical protein SORBIDRAFT_02g041760 [Sorghum bicolor];;;gi|514736852|ref|XP_004958568.1| PREDICTED: protein ASPARTIC PROTEASE IN GUARD CE…	GO:0019344,GO:0009505,GO:0005618,GO:0009507,GO:0016740,GO:0006508,GO:0003677,GO:0004190,GO:0048046
comp63698_c1	gi|695048220|ref|XP_009412014.1| PREDICTED: cytochrome P450 77A3-like [Musa acuminata subsp. malaccensis];;;gi|695013105|ref|XP_009393330.1| PREDICTED: cytochrome P450 77A3-like [Musa acuminata subsp. malaccensis];;;gi|743820541|ref|XP_010931808.1| PREDICTED: cytochrome P450 77A3 [Elaeis guineensis];;;gi|672122433|ref|XP_008784547.1| PREDICTED: cytochrome P450 77A3-like [Phoenix dactylifera];;;gi…	GO:0004497,GO:0016705,GO:0005506,GO:0016020,GO:0020037,GO:0016709,GO:0044550,GO:0046872,GO:0055114,GO:0016491,GO:0070330,GO:0005886	K00517;;;K00517	Metabolism;;;Metabolism	Metabolism of terpenoids and polyketides;;;Biosynthesis of other secondary metabolites	00903 Limonene and pinene degradation;;;00945 Stilbenoid, diarylheptanoid and gingerol biosynthesis
comp69094_c0	gi|695049163|ref|XP_009412510.1| PREDICTED: protein PHLOEM PROTEIN 2-LIKE A10-like [Musa acuminata subsp. malaccensis];;;gi|357145757|ref|XP_003573755.1| PREDICTED: protein PHLOEM PROTEIN 2-LIKE A10-like [Brachypodium distachyon];;;gi|596166964|ref|XP_007223022.1| hypothetical protein PRUPE_ppa006867mg [Prunus persica]_x0001_gi|462419958|gb|EMJ24221.1| hypothetical protein PRUPE_ppa006867mg [Prun…	GO:0006352,GO:0009744,GO:0006355,GO:0003700,GO:0008150,GO:0009750,GO:0003899,GO:0016987,GO:0003677
comp70380_c0	gi|695049248|ref|XP_009412555.1| PREDICTED: scarecrow-like protein 33 [Musa acuminata subsp. malaccensis]_x0001_gi|695049250|ref|XP_009412556.1| PREDICTED: scarecrow-like protein 33 [Musa acuminata subsp. malaccensis]_x0001_gi|695049252|ref|XP_009412557.1| PREDICTED: scarecrow-like protein 33 [Musa acuminata subsp. malaccensis]_x0001_gi|695049254|ref|XP_009412558.1| PREDICTED: scarecrow-like prot…	GO:0006355,GO:0003700,GO:0006351	K14494	Environmental Information Processing	Signal transduction	04075 Plant hormone signal transduction
comp164477_c0	gi|695049533|ref|XP_009412707.1| PREDICTED: cyclin-dependent kinase G-2-like isoform X1 [Musa acuminata subsp. malaccensis];;;gi|695049540|ref|XP_009412710.1| PREDICTED: cyclin-dependent kinase G-2-like isoform X2 [Musa acuminata subsp. malaccensis];;;gi|695030516|ref|XP_009402725.1| PREDICTED: cyclin-dependent kinase G-2-like [Musa acuminata subsp. malaccensis];;;gi|573940052|ref|XP_006652438.1|…	GO:0004672,GO:0009888,GO:0008353,GO:0004674,GO:0006468,GO:0016740,GO:0005829,GO:0000166,GO:0016301,GO:0010638,GO:0051726,GO:0005524,GO:0033044,GO:0004693,GO:0016310,GO:0000956,GO:0009887	K02202,K04371;;;K02202,K04371	Genetic Information Processing;;;Genetic Information Processing	Transcription;;;Replication and repair	03022 Basal transcription factors;;;03420 Nucleotide excision repair
comp56467_c0	gi|695049868|ref|XP_009412886.1| PREDICTED: uncharacterized protein LOC103994282 [Musa acuminata subsp. malaccensis];;;gi|731436309|ref|XP_010645865.1| PREDICTED: uncharacterized protein LOC104877967 [Vitis vinifera]_x0001_gi|297740946|emb|CBI31258.3| unnamed protein product [Vitis vinifera];;;gi|147846223|emb|CAN79500.1| hypothetical protein VITISV_033706 [Vitis vinifera];;;gi|731430471|ref|XP_0…	GO:0032259,GO:0008171
comp68516_c1	gi|695049938|ref|XP_009412926.1| PREDICTED: chloroplastic group IIA intron splicing facilitator CRS1, chloroplastic [Musa acuminata subsp. malaccensis];;;gi|743755716|ref|XP_010912991.1| PREDICTED: chloroplastic group IIA intron splicing facilitator CRS1, chloroplastic-like [Elaeis guineensis];;;gi|672155804|ref|XP_008797776.1| PREDICTED: chloroplastic group IIA intron splicing facilitator CRS1, …	GO:0003723
comp58741_c1	gi|695051108|ref|XP_009413567.1| PREDICTED: F-box protein At1g67340-like [Musa acuminata subsp. malaccensis];;;gi|695032127|ref|XP_009403599.1| PREDICTED: F-box protein At1g67340-like [Musa acuminata subsp. malaccensis];;;gi|672111643|ref|XP_008801684.1| PREDICTED: F-box protein At1g67340-like [Phoenix dactylifera];;;gi|672170543|ref|XP_008805330.1| PREDICTED: F-box protein At1g67340-like [Phoeni…	GO:0005634,GO:0008150,GO:0016567
comp69842_c9	gi|695052168|ref|XP_009414134.1| PREDICTED: ethylene-responsive transcription factor ERF071-like [Musa acuminata subsp. malaccensis];;;gi|695009697|ref|XP_009391494.1| PREDICTED: ethylene-responsive transcription factor ERF071-like [Musa acuminata subsp. malaccensis];;;gi|923746920|ref|XP_013672976.1| PREDICTED: ethylene-responsive transcription factor RAP2-12-like [Brassica napus];;;gi|922456418…	GO:0005634,GO:0001666,GO:0004674,GO:0006468,GO:0045893,GO:0010286,GO:0006351,GO:0009873,GO:0006355,GO:0003700,GO:0005524,GO:0009620,GO:0008219,GO:0003677,GO:0005886	K13432,K13434,K14517,K03021,K14516;;;K13432,K13434,K14517,K03021,K14516;;;K13432,K13434,K14517,K03021,K14516;;;K13432,K13434,K14517,K03021,K14516;;;K13432,K13434,K14517,K03021,K14516	Metabolism;;;Organismal Systems;;;Genetic Information Processing;;;Metabolism;;;Environmental Information Processing	Nucleotide metabolism;;;Environmental adaptation;;;Transcription;;;Nucleotide metabolism;;;Signal transduction	00230 Purine metabolism;;;04626 Plant-pathogen interaction;;;03020 RNA polymerase;;;00240 Pyrimidine metabolism;;;04075 Plant hormone signal transduction
comp67889_c0	gi|695052823|ref|XP_009414484.1| PREDICTED: probable LRR receptor-like serine/threonine-protein kinase RKF3 isoform X1 [Musa acuminata subsp. malaccensis];;;gi|672133351|ref|XP_008790290.1| PREDICTED: probable LRR receptor-like serine/threonine-protein kinase RKF3 [Phoenix dactylifera];;;gi|743768149|ref|XP_010914351.1| PREDICTED: probable LRR receptor-like serine/threonine-protein kinase RKF3 [E…	GO:0004672,GO:0004674,GO:0009506,GO:0004675,GO:0006468,GO:0016740,GO:0000166,GO:0023014,GO:0031625,GO:0007178,GO:0004714,GO:0016301,GO:0005524,GO:0016020,GO:0001653,GO:0016021,GO:0016310,GO:0046777,GO:0009755,GO:0018108,GO:0004702,GO:0005886	K13416,K13417,K13430;;;K13416,K13417,K13430	Environmental Information Processing;;;Organismal Systems	Signal transduction;;;Environmental adaptation	04075 Plant hormone signal transduction;;;04626 Plant-pathogen interaction
comp69537_c0	gi|695055743|ref|XP_009416065.1| PREDICTED: sugar carrier protein C-like [Musa acuminata subsp. malaccensis];;;gi|695060695|ref|XP_009418748.1| PREDICTED: sugar carrier protein C-like [Musa acuminata subsp. malaccensis];;;gi|672184756|ref|XP_008812644.1| PREDICTED: sugar carrier protein C-like [Phoenix dactylifera];;;gi|695004864|ref|XP_009388857.1| PREDICTED: sugar carrier protein C-like [Musa a…	GO:0008643,GO:0016020,GO:0016021,GO:0022857,GO:0006810,GO:0022891,GO:0055085,GO:0005215
comp283430_c0	gi|695056591|ref|XP_009416523.1| PREDICTED: E3 ubiquitin-protein ligase ATL41-like [Musa acuminata subsp. malaccensis];;;gi|672132929|ref|XP_008790059.1| PREDICTED: E3 ubiquitin-protein ligase ATL41-like [Phoenix dactylifera];;;gi|695037518|ref|XP_009406253.1| PREDICTED: E3 ubiquitin-protein ligase ATL41-like [Musa acuminata subsp. malaccensis];;;gi|47497732|dbj|BAD19797.1| hypothetical protein […	GO:0046872,GO:0008152,GO:0016874,GO:0008270	K10875,K05283,K01230,K11816,K14317;;;K10875,K05283,K01230,K11816,K14317;;;K10875,K05283,K01230,K11816,K14317;;;K10875,K05283,K01230,K11816,K14317;;;K10875,K05283,K01230,K11816,K14317;;;K10875,K05283,K01230,K11816,K14317	Genetic Information Processing;;;Genetic Information Processing;;;Metabolism;;;Metabolism;;;Genetic Information Processing;;;Metabolism	Translation;;;Folding, sorting and degradation;;;Amino acid metabolism;;;Glycan biosynthesis and metabolism;;;Replication and repair;;;Glycan biosynthesis and metabolism	03013 RNA transport;;;04141 Protein processing in endoplasmic reticulum;;;00380 Tryptophan metabolism;;;00563 Glycosylphosphatidylinositol(GPI)-anchor biosynthesis;;;03440 Homologous recombination;;;00510 N-Glycan biosynthesis
comp68424_c0	gi|695056717|ref|XP_009416591.1| PREDICTED: probable receptor protein kinase TMK1 isoform X1 [Musa acuminata subsp. malaccensis];;;gi|695037688|ref|XP_009406339.1| PREDICTED: probable receptor protein kinase TMK1 [Musa acuminata subsp. malaccensis];;;gi|672190682|ref|XP_008775313.1| PREDICTED: probable receptor protein kinase TMK1 [Phoenix dactylifera];;;gi|657942101|gb|AID55112.1| leucine-rich r…	GO:0004672,GO:0004674,GO:0009506,GO:0005794,GO:0016740,GO:0006468,GO:0000166,GO:0016301,GO:0005524,GO:0016020,GO:0016021,GO:0016310,GO:0005886	K13429,K13430	Organismal Systems	Environmental adaptation	04626 Plant-pathogen interaction
comp68424_c1	gi|695056717|ref|XP_009416591.1| PREDICTED: probable receptor protein kinase TMK1 isoform X1 [Musa acuminata subsp. malaccensis];;;gi|695056719|ref|XP_009416592.1| PREDICTED: probable receptor protein kinase TMK1 isoform X2 [Musa acuminata subsp. malaccensis];;;gi|695037688|ref|XP_009406339.1| PREDICTED: probable receptor protein kinase TMK1 [Musa acuminata subsp. malaccensis];;;gi|743880217|ref|…	GO:0004672,GO:0004674,GO:0009506,GO:0005794,GO:0004675,GO:0016740,GO:0006468,GO:0000166,GO:0005576,GO:0007178,GO:0016301,GO:0005524,GO:0016020,GO:0016021,GO:0016310,GO:0007165,GO:0005886	K13420,K13415;;;K13420,K13415	Environmental Information Processing;;;Organismal Systems	Signal transduction;;;Environmental adaptation	04075 Plant hormone signal transduction;;;04626 Plant-pathogen interaction
comp60939_c0	gi|695056729|ref|XP_009416599.1| PREDICTED: uncharacterized protein At5g48480-like [Musa acuminata subsp. malaccensis];;;gi|695037699|ref|XP_009406345.1| PREDICTED: uncharacterized protein At5g48480-like [Musa acuminata subsp. malaccensis];;;gi|672194213|ref|XP_008776234.1| PREDICTED: uncharacterized protein At5g48480 [Phoenix dactylifera];;;gi|672193769|ref|XP_008776121.1| PREDICTED: uncharacter…	GO:0032259,GO:0016740,GO:0005829,GO:0008150,GO:0008168,GO:0008152,GO:0016829
comp62999_c2	gi|695057232|ref|XP_009416877.1| PREDICTED: protein YLS9-like [Musa acuminata subsp. malaccensis];;;gi|743764336|ref|XP_010912374.1| PREDICTED: protein YLS9-like [Elaeis guineensis];;;gi|514804938|ref|XP_004977335.1| PREDICTED: protein YLS9-like [Setaria italica];;;gi|743764332|ref|XP_010912372.1| PREDICTED: protein YLS9-like [Elaeis guineensis];;;gi|695063385|ref|XP_009420193.1| PREDICTED: prote…
comp67739_c0	gi|695057955|ref|XP_009417274.1| PREDICTED: uncharacterized protein LOC103997695 [Musa acuminata subsp. malaccensis];;;gi|743891480|ref|XP_010911319.1| PREDICTED: uncharacterized protein LOC105037345 [Elaeis guineensis];;;gi|326513236|dbj|BAK06858.1| predicted protein [Hordeum vulgare subsp. vulgare];;;gi|721611281|ref|XP_010237053.1| PREDICTED: uncharacterized protein LOC100840980 [Brachypodium …	GO:0008150
comp71758_c0	gi|695058057|ref|XP_009417328.1| PREDICTED: 50S ribosomal protein L10, chloroplastic-like [Musa acuminata subsp. malaccensis];;;gi|743781736|ref|XP_010920958.1| PREDICTED: 50S ribosomal protein L10, chloroplastic-like [Elaeis guineensis]_x0001_gi|743781738|ref|XP_010920959.1| PREDICTED: 50S ribosomal protein L10, chloroplastic-like [Elaeis guineensis];;;gi|672109883|ref|XP_008792494.1| PREDICTED:…	GO:0005840,GO:0030529,GO:0005622,GO:0042254	K02864	Genetic Information Processing	Translation	03010 Ribosome
comp58680_c0	gi|695058351|ref|XP_009417487.1| PREDICTED: probable xyloglucan endotransglucosylase/hydrolase protein 23 [Musa acuminata subsp. malaccensis];;;gi|672349319|gb|AIJ10712.1| xyloglucan endotransglucosylase/hydrolase 3 [Dianthus caryophyllus];;;gi|299889025|dbj|BAJ10395.1| xyloglucan endotransglucosylase/hydrolase [Dianthus caryophyllus]_x0001_gi|597437313|gb|AHN05516.1| xyloglucan endotransglucosya…	GO:0071555,GO:0016740,GO:0005576,GO:0004553,GO:0010411,GO:0048046,GO:0005618,GO:0042546,GO:0016787,GO:0016757,GO:0005975,GO:0008152,GO:0006073,GO:0016762,GO:0016798	K14504	Environmental Information Processing	Signal transduction	04075 Plant hormone signal transduction
comp64451_c0	gi|695058451|ref|XP_009417542.1| PREDICTED: protein TIFY 10B-like [Musa acuminata subsp. malaccensis];;;gi|743822859|ref|XP_010932384.1| PREDICTED: protein TIFY 10B [Elaeis guineensis];;;gi|695010125|ref|XP_009391723.1| PREDICTED: protein TIFY 10B-like [Musa acuminata subsp. malaccensis];;;gi|695009199|ref|XP_009391222.1| PREDICTED: protein TIFY 10B-like [Musa acuminata subsp. malaccensis];;;gi|6…		K13464	Environmental Information Processing	Signal transduction	04075 Plant hormone signal transduction
comp71289_c0	gi|695058838|ref|XP_009417748.1| PREDICTED: dual specificity protein phosphatase PHS1-like [Musa acuminata subsp. malaccensis];;;gi|672143781|ref|XP_008795774.1| PREDICTED: dual specificity protein phosphatase PHS1-like [Phoenix dactylifera];;;gi|743784247|ref|XP_010921613.1| PREDICTED: dual specificity protein phosphatase PHS1-like [Elaeis guineensis];;;gi|194699928|gb|ACF84048.1| unknown [Zea m…	GO:0010468,GO:0016773,GO:0006470,GO:0043622,GO:0035335,GO:0010119,GO:0005737,GO:0009737,GO:0008138,GO:0016301,GO:0043407,GO:0016787,GO:0004725,GO:0016310,GO:0016791,GO:0016311
comp62912_c0	gi|695060629|ref|XP_009418712.1| PREDICTED: lipid transfer-like protein VAS isoform X2 [Musa acuminata subsp. malaccensis];;;gi|695060631|ref|XP_009418713.1| PREDICTED: lipid transfer-like protein VAS isoform X3 [Musa acuminata subsp. malaccensis];;;gi|695060627|ref|XP_009418711.1| PREDICTED: lipid transfer-like protein VAS isoform X1 [Musa acuminata subsp. malaccensis];;;gi|125556725|gb|EAZ02331…	GO:0008289,GO:0016787,GO:0006869,GO:0046872,GO:0031225,GO:0008233,GO:0006508,GO:0008237,GO:0004222
comp69979_c4	gi|695061269|ref|XP_009419061.1| PREDICTED: zinc finger protein AZF3-like [Musa acuminata subsp. malaccensis];;;gi|695004990|ref|XP_009388925.1| PREDICTED: zinc finger protein 1-like [Musa acuminata subsp. malaccensis];;;gi|33771374|gb|AAQ54303.1| zinc finger protein PIF1 [Nicotiana benthamiana];;;gi|697134037|ref|XP_009621070.1| PREDICTED: zinc finger protein ZAT10-like [Nicotiana tomentosiformi…	GO:0005634,GO:0006355,GO:0003700,GO:0044212,GO:0055062,GO:2000280,GO:0046872,GO:0010200,GO:0003676,GO:0006351	K05747	Cellular Processes	Transport and catabolism	04144 Endocytosis
comp59529_c0	gi|695061934|ref|XP_009419418.1| PREDICTED: protein YLS9 [Musa acuminata subsp. malaccensis];;;gi|743858636|ref|XP_010942403.1| PREDICTED: protein YLS9 [Elaeis guineensis];;;gi|672209341|ref|XP_008780731.1| PREDICTED: LOW QUALITY PROTEIN: protein YLS9-like [Phoenix dactylifera];;;gi|695063961|ref|XP_009420508.1| PREDICTED: protein YLS9-like [Musa acuminata subsp. malaccensis];;;gi|719975149|ref|X…
comp70025_c1	gi|695063518|ref|XP_009420266.1| PREDICTED: probable pectinesterase/pectinesterase inhibitor 51 [Musa acuminata subsp. malaccensis];;;gi|672158492|ref|XP_008798990.1| PREDICTED: probable pectinesterase/pectinesterase inhibitor 51 [Phoenix dactylifera];;;gi|125528593|gb|EAY76707.1| hypothetical protein OsI_04662 [Oryza sativa Indica Group];;;gi|115441425|ref|NP_001044992.1| Os01g0880300 [Oryza sat…	GO:0071555,GO:0030599,GO:0005576,GO:0071944,GO:0043086,GO:0042545,GO:0045330,GO:0045490,GO:0005618,GO:0016787,GO:0004857,GO:0010075,GO:0046910	K01051;;;K01051	Metabolism;;;Metabolism	Carbohydrate metabolism;;;Carbohydrate metabolism	00500 Starch and sucrose metabolism;;;00040 Pentose and glucuronate interconversions
comp56323_c0	gi|695066633|ref|XP_009380213.1| PREDICTED: vegetative cell wall protein gp1-like [Musa acuminata subsp. malaccensis];;;gi|695051225|ref|XP_009413630.1| PREDICTED: pistil-specific extensin-like protein [Musa acuminata subsp. malaccensis];;;gi|672118249|ref|XP_008782330.1| PREDICTED: basic proline-rich protein-like [Phoenix dactylifera];;;gi|694998411|ref|XP_009404453.1| PREDICTED: proline-rich re…	GO:0005634,GO:0006883,GO:1901001,GO:0030007,GO:0043433,GO:0005515
comp67724_c0	gi|695067428|ref|XP_009380630.1| PREDICTED: uncharacterized protein LOC103968974 [Musa acuminata subsp. malaccensis];;;gi|695043612|ref|XP_009409506.1| PREDICTED: uncharacterized protein LOC103991701 [Musa acuminata subsp. malaccensis];;;gi|212274569|ref|NP_001130785.1| avr9/Cf-9 rapidly elicited protein 137 [Zea mays]_x0001_gi|194690108|gb|ACF79138.1| unknown [Zea mays]_x0001_gi|195613204|gb|ACG…
comp67724_c1	gi|695067428|ref|XP_009380630.1| PREDICTED: uncharacterized protein LOC103968974 [Musa acuminata subsp. malaccensis];;;gi|695043612|ref|XP_009409506.1| PREDICTED: uncharacterized protein LOC103991701 [Musa acuminata subsp. malaccensis];;;gi|326518646|dbj|BAJ88352.1| predicted protein [Hordeum vulgare subsp. vulgare];;;gi|125543270|gb|EAY89409.1| hypothetical protein OsI_10914 [Oryza sativa Indica…
comp65682_c2	gi|695067539|ref|XP_009380689.1| PREDICTED: zinc finger CCCH domain-containing protein 33-like [Musa acuminata subsp. malaccensis];;;gi|672110016|ref|XP_008793149.1| PREDICTED: LOW QUALITY PROTEIN: zinc finger CCCH domain-containing protein 33 [Phoenix dactylifera];;;gi|672131110|ref|XP_008789109.1| PREDICTED: zinc finger CCCH domain-containing protein 33-like [Phoenix dactylifera];;;gi|743781270…	GO:0046872
comp61217_c0	gi|695068082|ref|XP_009380972.1| PREDICTED: patatin-like protein 2 [Musa acuminata subsp. malaccensis];;;gi|414591735|tpg|DAA42306.1| TPA: patatin T5 [Zea mays];;;gi|475618985|gb|EMT30617.1| Patatin group A-3 [Aegilops tauschii];;;gi|695007437|ref|XP_009390266.1| PREDICTED: patatin-like protein 2 isoform X2 [Musa acuminata subsp. malaccensis];;;gi|226492557|ref|NP_001151996.1| patatin T5 [Zea may…	GO:0016787,GO:0006629,GO:0008152,GO:0016042
comp58386_c0	gi|695068531|ref|XP_009381212.1| PREDICTED: zinc finger CCCH domain-containing protein 2-like [Musa acuminata subsp. malaccensis];;;gi|695042463|ref|XP_009408887.1| PREDICTED: zinc finger CCCH domain-containing protein 2-like [Musa acuminata subsp. malaccensis];;;gi|672140547|ref|XP_008794080.1| PREDICTED: zinc finger CCCH domain-containing protein 2-like [Phoenix dactylifera];;;gi|695004352|ref|…	GO:0006979,GO:0006355,GO:0003700,GO:0006661,GO:0046872,GO:0005737,GO:0003723,GO:0015996,GO:0003677,GO:0005886
comp61705_c0	gi|695068709|ref|XP_009381307.1| PREDICTED: uncharacterized aarF domain-containing protein kinase 2-like isoform X1 [Musa acuminata subsp. malaccensis];;;gi|695071641|ref|XP_009382903.1| PREDICTED: probable serine/threonine-protein kinase abkC [Musa acuminata subsp. malaccensis]_x0001_gi|695071643|ref|XP_009382904.1| PREDICTED: probable serine/threonine-protein kinase abkC [Musa acuminata subsp. …	GO:0016310,GO:0016301
comp41440_c0	gi|695070904|ref|XP_009382501.1| PREDICTED: ocs element-binding factor 1-like [Musa acuminata subsp. malaccensis];;;gi|672187637|ref|XP_008813386.1| PREDICTED: ocs element-binding factor 1-like [Phoenix dactylifera];;;gi|743820312|ref|XP_010931749.1| PREDICTED: ocs element-binding factor 1-like [Elaeis guineensis];;;gi|672184435|ref|XP_008812527.1| PREDICTED: ocs element-binding factor 1-like [Ph…	GO:0006355,GO:0003700,GO:0043565,GO:0003677
comp64399_c0	gi|695070973|ref|XP_009382537.1| PREDICTED: phytochrome A-associated F-box protein-like [Musa acuminata subsp. malaccensis];;;gi|695047587|ref|XP_009411676.1| PREDICTED: phytochrome A-associated F-box protein-like [Musa acuminata subsp. malaccensis];;;gi|672162573|ref|XP_008801107.1| PREDICTED: phytochrome A-associated F-box protein [Phoenix dactylifera];;;gi|743784509|ref|XP_010921679.1| PREDICT…	GO:0042752,GO:0010017,GO:0005634,GO:0000166,GO:0004842,GO:0048366,GO:0006511,GO:0032880,GO:0009585,GO:0010099,GO:0016567,GO:0003676,GO:0048573
comp72083_c2	gi|695071797|ref|XP_009382987.1| PREDICTED: THO complex subunit 2 isoform X1 [Musa acuminata subsp. malaccensis];;;gi|695071799|ref|XP_009382989.1| PREDICTED: THO complex subunit 2 isoform X2 [Musa acuminata subsp. malaccensis];;;gi|573917932|ref|XP_006646608.1| PREDICTED: THO complex subunit 2-like [Oryza brachyantha];;;gi|297737598|emb|CBI26799.3| unnamed protein product [Vitis vinifera];;;gi|7…	GO:0000160,GO:0023014,GO:0005622,GO:0000155,GO:0007165	K12879;;;K12879	Genetic Information Processing;;;Genetic Information Processing	Translation;;;Transcription	03013 RNA transport;;;03040 Spliceosome
comp71430_c1	gi|695072731|ref|XP_009383499.1| PREDICTED: helicase and polymerase-containing protein TEBICHI isoform X1 [Musa acuminata subsp. malaccensis]_x0001_gi|695072733|ref|XP_009383500.1| PREDICTED: helicase and polymerase-containing protein TEBICHI isoform X1 [Musa acuminata subsp. malaccensis];;;gi|695072735|ref|XP_009383501.1| PREDICTED: helicase and polymerase-containing protein TEBICHI isoform X2 […	GO:0004386,GO:0010468,GO:0016740,GO:0051301,GO:0000166,GO:0006310,GO:0009640,GO:0007275,GO:0016779,GO:0009933,GO:1990067,GO:0003887,GO:0016787,GO:0005524,GO:0006260,GO:2000011,GO:0006261,GO:0071897,GO:0003676,GO:0003677	K14301,K13415,K02335,K13416,K12854,K13420,K01886;;;K14301,K13415,K02335,K13416,K12854,K13420,K01886;;;K14301,K13415,K02335,K13416,K12854,K13420,K01886;;;K14301,K13415,K02335,K13416,K12854,K13420,K01886;;;K14301,K13415,K02335,K13416,K12854,K13420,K01886;;;K14301,K13415,K02335,K13416,K12854,K13420,K01886;;;K14301,K13415,K02335,K13416,K12854,K13420,K01886;;;K14301,K13415,K02335,K13416,K12854,K13420,…	Genetic Information Processing;;;Genetic Information Processing;;;Genetic Information Processing;;;Metabolism;;;Environmental Information Processing;;;Genetic Information Processing;;;Genetic Information Processing;;;Genetic Information Processing;;;Genetic Information Processing;;;Metabolism;;;Organismal Systems	Translation;;;Replication and repair;;;Replication and repair;;;Nucleotide metabolism;;;Signal transduction;;;Transcription;;;Replication and repair;;;Replication and repair;;;Translation;;;Nucleotide metabolism;;;Environmental adaptation	03013 RNA transport;;;03420 Nucleotide excision repair;;;03410 Base excision repair;;;00240 Pyrimidine metabolism;;;04075 Plant hormone signal transduction;;;03040 Spliceosome;;;03030 DNA replication;;;03440 Homologous recombination;;;00970 Aminoacyl-tRNA biosynthesis;;;00230 Purine metabolism;;;04626 Plant-pathogen interaction
comp59149_c0	gi|695073753|ref|XP_009384054.1| PREDICTED: uncharacterized protein LOC103971693 [Musa acuminata subsp. malaccensis];;;gi|672197279|ref|XP_008777023.1| PREDICTED: uncharacterized protein LOC103697037 isoform X1 [Phoenix dactylifera];;;gi|743776858|ref|XP_010918843.1| PREDICTED: uncharacterized protein LOC105043123 isoform X3 [Elaeis guineensis];;;gi|514816429|ref|XP_004982956.1| PREDICTED: unchar…
comp64125_c1	gi|695075132|ref|XP_009384795.1| PREDICTED: flavonol synthase/flavanone 3-hydroxylase-like [Musa acuminata subsp. malaccensis];;;gi|672112356|ref|XP_008805332.1| PREDICTED: flavonol synthase/flavanone 3-hydroxylase-like [Phoenix dactylifera];;;gi|672131106|ref|XP_008789107.1| PREDICTED: flavonol synthase/flavanone 3-hydroxylase-like isoform X2 [Phoenix dactylifera];;;gi|695029606|ref|XP_009402233…	GO:0005506,GO:0032259,GO:0046872,GO:0008168,GO:0055114,GO:0016491,GO:0051213	K05278,K05277,K05933;;;K05278,K05277,K05933	Metabolism;;;Metabolism	Biosynthesis of other secondary metabolites;;;Amino acid metabolism	00941 Flavonoid biosynthesis;;;00270 Cysteine and methionine metabolism
comp66004_c0	gi|695075230|ref|XP_009384846.1| PREDICTED: nematode resistance protein-like HSPRO2 [Musa acuminata subsp. malaccensis];;;gi|695029707|ref|XP_009402287.1| PREDICTED: nematode resistance protein-like HSPRO2 [Musa acuminata subsp. malaccensis];;;gi|672124038|ref|XP_008785395.1| PREDICTED: nematode resistance protein-like HSPRO1 [Phoenix dactylifera];;;gi|695062516|ref|XP_009419729.1| PREDICTED: nem…	GO:0006952
comp58745_c2	gi|695076435|ref|XP_009385508.1| PREDICTED: uncharacterized protein LOC103972855 [Musa acuminata subsp. malaccensis];;;gi|743789880|ref|XP_010923026.1| PREDICTED: uncharacterized protein LOC105046210 [Elaeis guineensis];;;gi|672169271|ref|XP_008804659.1| PREDICTED: uncharacterized protein LOC103717886 [Phoenix dactylifera];;;gi|514810647|ref|XP_004980118.1| PREDICTED: calcium uniporter protein 6,…
comp106850_c0	gi|695078283|ref|XP_009386524.1| PREDICTED: LOW QUALITY PROTEIN: 60S ribosomal protein L2, mitochondrial [Musa acuminata subsp. malaccensis];;;gi|674856735|emb|CDY70488.1| BnaUnng03880D, partial [Brassica napus];;;gi|674851042|emb|CDY71657.1| BnaUnng04520D, partial [Brassica napus];;;gi|334184177|ref|NP_178797.2| 60S ribosomal protein L2-like protein [Arabidopsis thaliana]_x0001_gi|330251006|gb|A…	GO:0005840,GO:0005622,GO:0003735,GO:0005739,GO:0006412
comp62153_c0	gi|695079406|ref|XP_009387123.1| PREDICTED: protein spinster homolog 3-like [Musa acuminata subsp. malaccensis];;;gi|672176016|ref|XP_008808071.1| PREDICTED: uncharacterized protein LOC103720238 [Phoenix dactylifera];;;gi|743841235|ref|XP_010937471.1| PREDICTED: uncharacterized protein LOC105056838 isoform X1 [Elaeis guineensis];;;gi|743841239|ref|XP_010937472.1| PREDICTED: uncharacterized protei…	GO:0016021,GO:0015706,GO:0055085,GO:0009567
comp38514_c0	gi|695079626|ref|XP_009387237.1| PREDICTED: pathogenesis-related protein 1-like [Musa acuminata subsp. malaccensis];;;gi|672174409|ref|XP_008807369.1| PREDICTED: pathogenesis-related protein 1-like [Phoenix dactylifera];;;gi|695052783|ref|XP_009414461.1| PREDICTED: pathogenesis-related protein 1-like [Musa acuminata subsp. malaccensis];;;gi|743786823|ref|XP_010922267.1| PREDICTED: major pollen al…	GO:0009607,GO:0006952
comp44825_c0	gi|695079840|ref|XP_009387348.1| PREDICTED: BTB/POZ and TAZ domain-containing protein 2-like isoform X1 [Musa acuminata subsp. malaccensis];;;gi|672195287|ref|XP_008776515.1| PREDICTED: BTB/POZ and TAZ domain-containing protein 2-like [Phoenix dactylifera];;;gi|743765403|ref|XP_010912923.1| PREDICTED: BTB/POZ and TAZ domain-containing protein 2-like isoform X1 [Elaeis guineensis];;;gi|695055601|r…	GO:0003712,GO:0004402,GO:0005634,GO:0006355,GO:0016740,GO:0008152,GO:0055114,GO:0016491,GO:0016573,GO:0008270	K00517,K12591;;;K00517,K12591;;;K00517,K12591	Metabolism;;;Metabolism;;;Genetic Information Processing	Metabolism of terpenoids and polyketides;;;Biosynthesis of other secondary metabolites;;;Folding, sorting and degradation	00903 Limonene and pinene degradation;;;00945 Stilbenoid, diarylheptanoid and gingerol biosynthesis;;;03018 RNA degradation
comp64202_c0	gi|695079840|ref|XP_009387348.1| PREDICTED: BTB/POZ and TAZ domain-containing protein 2-like isoform X1 [Musa acuminata subsp. malaccensis];;;gi|743765403|ref|XP_010912923.1| PREDICTED: BTB/POZ and TAZ domain-containing protein 2-like isoform X1 [Elaeis guineensis];;;gi|672195287|ref|XP_008776515.1| PREDICTED: BTB/POZ and TAZ domain-containing protein 2-like [Phoenix dactylifera];;;gi|695055601|r…	GO:0003712,GO:0004402,GO:0005634,GO:0006355,GO:0016573,GO:0008270	K12591,K00517;;;K12591,K00517;;;K12591,K00517	Genetic Information Processing;;;Metabolism;;;Metabolism	Folding, sorting and degradation;;;Biosynthesis of other secondary metabolites;;;Metabolism of terpenoids and polyketides	03018 RNA degradation;;;00945 Stilbenoid, diarylheptanoid and gingerol biosynthesis;;;00903 Limonene and pinene degradation
comp59005_c0	gi|695079906|ref|XP_009387385.1| PREDICTED: uncharacterized protein LOC103974314 [Musa acuminata subsp. malaccensis];;;gi|672107964|ref|XP_008782686.1| PREDICTED: uncharacterized protein LOC103702150 [Phoenix dactylifera];;;gi|695006134|ref|XP_009389546.1| PREDICTED: uncharacterized protein LOC103976086 [Musa acuminata subsp. malaccensis]_x0001_gi|695006136|ref|XP_009389547.1| PREDICTED: uncharac…	GO:0008150	K10781;;;K10781	Metabolism;;;Metabolism	Lipid metabolism;;;Overview	00061 Fatty acid biosynthesis;;;01212 Fatty acid metabolism
comp71784_c2	gi|695081433|ref|XP_009388236.1| PREDICTED: (S)-beta-bisabolene synthase-like [Musa acuminata subsp. malaccensis];;;gi|695080109|ref|XP_009387496.1| PREDICTED: alpha-humulene synthase-like [Musa acuminata subsp. malaccensis];;;gi|213390004|gb|ACJ46047.1| sesquiterpene synthase [Warburgia ugandensis];;;gi|213390006|gb|ACJ46048.1| sesquiterpene synthase [Warburgia ugandensis];;;gi|695079616|ref|XP_…	GO:0046872,GO:0008152,GO:0016829,GO:0010333,GO:0000287	K14174,K14181,K15803,K15086,K14182,K15797;;;K14174,K14181,K15803,K15086,K14182,K15797	Metabolism;;;Metabolism	Metabolism of terpenoids and polyketides;;;Metabolism of terpenoids and polyketides	00902 Monoterpenoid biosynthesis;;;00909 Sesquiterpenoid and triterpenoid biosynthesis
comp60132_c1	gi|695119412|gb|AIS86140.1| xyloglucan endo-transglycosylase [Populus tomentosa];;;gi|566162894|ref|XP_006385865.1| hypothetical protein POPTR_0003s15800g [Populus trichocarpa]_x0001_gi|550343270|gb|ERP63662.1| hypothetical protein POPTR_0003s15800g [Populus trichocarpa];;;gi|47169265|pdb|1UMZ|A Chain A, Xyloglucan Endotransglycosylase In Complex With The Xyloglucan Nonasaccharide Xllg._x0001_gi|…	GO:0071555,GO:0016740,GO:0005576,GO:0004553,GO:0010411,GO:0048046,GO:0042546,GO:0005618,GO:0016787,GO:0016757,GO:0005975,GO:0008152,GO:0006073,GO:0016762,GO:0016798
comp62656_c0	gi|696900517|gb|AIT52532.1| 3-hydroxy-3-methylglutaryl-CoA reductase [Ananas comosus];;;gi|743804882|ref|XP_010927300.1| PREDICTED: 3-hydroxy-3-methylglutaryl-coenzyme A reductase 3-like [Elaeis guineensis];;;gi|672110581|ref|XP_008796235.1| PREDICTED: 3-hydroxy-3-methylglutaryl-coenzyme A reductase 3-like [Phoenix dactylifera];;;gi|743821874|ref|XP_010932149.1| PREDICTED: LOW QUALITY PROTEIN: 3-…	GO:0015936,GO:0004420,GO:0016740,GO:0050661,GO:0050662,GO:0016616,GO:0055114,GO:0016746,GO:0016491,GO:0008299,GO:0016020,GO:0016021,GO:0005783,GO:0005789	K00021	Metabolism	Metabolism of terpenoids and polyketides	00900 Terpenoid backbone biosynthesis
comp54393_c0	gi|697108135|ref|XP_009607915.1| PREDICTED: ubiquitin, partial [Nicotiana tomentosiformis];;;gi|727652913|ref|XP_010497209.1| PREDICTED: polyubiquitin, partial [Camelina sativa];;;gi|743910136|ref|XP_011048569.1| PREDICTED: polyubiquitin 3-like [Populus euphratica];;;gi|698524367|ref|XP_009758989.1| PREDICTED: polyubiquitin [Nicotiana sylvestris];;;gi|702434814|ref|XP_010069740.1| PREDICTED: ubiq…	GO:0005737	K02927,K00454;;;K02927,K00454;;;K02927,K00454	Metabolism;;;Metabolism;;;Genetic Information Processing	Lipid metabolism;;;Lipid metabolism;;;Translation	00592 alpha-Linolenic acid metabolism;;;00591 Linoleic acid metabolism;;;03010 Ribosome
comp70577_c0	gi|697118574|ref|XP_009613217.1| PREDICTED: uncharacterized protein LOC104106381 [Nicotiana tomentosiformis];;;gi|747104585|ref|XP_011100536.1| PREDICTED: LOW QUALITY PROTEIN: uncharacterized protein LOC105178703 [Sesamum indicum];;;gi|77554308|gb|ABA97104.1| retrotransposon protein, putative, unclassified [Oryza sativa Japonica Group];;;gi|698526938|ref|XP_009760314.1| PREDICTED: uncharacterized…	GO:0015074,GO:0005634,GO:0008152,GO:0016746,GO:0003676,GO:0006508,GO:0004190
comp65075_c1	gi|697155475|ref|XP_009631982.1| PREDICTED: germin-like protein subfamily T member 2 [Nicotiana tomentosiformis];;;gi|672191413|ref|XP_008775504.1| PREDICTED: germin-like protein 3-8 [Phoenix dactylifera];;;gi|672197915|ref|XP_008777188.1| PREDICTED: germin-like protein 3-7 [Phoenix dactylifera];;;gi|672197919|ref|XP_008777189.1| PREDICTED: germin-like protein 3-8 [Phoenix dactylifera];;;gi|67220…	GO:0030145,GO:0046564,GO:0019430,GO:0045735,GO:0005576,GO:0000041,GO:0033609,GO:0006826,GO:0055114,GO:0016491,GO:0048046,GO:0004784,GO:0005618,GO:0010167,GO:0046872,GO:0015706,GO:0010106
comp77516_c0	gi|697187670|ref|XP_009602867.1| PREDICTED: uncharacterized protein LOC104097944 [Nicotiana tomentosiformis]
comp55300_c1	gi|702304340|ref|XP_010049541.1| PREDICTED: phenylalanine ammonia-lyase-like [Eucalyptus grandis]_x0001_gi|629117505|gb|KCW82180.1| hypothetical protein EUGRSUZ_C03570 [Eucalyptus grandis];;;gi|672136385|ref|XP_008791889.1| PREDICTED: phenylalanine ammonia-lyase-like [Phoenix dactylifera];;;gi|570932608|gb|AHF20177.1| phenylalanine ammonia lyase, partial [Musa acuminata AAA Group];;;gi|695058735|…
comp68988_c0	gi|702315557|ref|XP_010051796.1| PREDICTED: plasma membrane-associated cation-binding protein 1 [Eucalyptus grandis]_x0001_gi|702315563|ref|XP_010051797.1| PREDICTED: plasma membrane-associated cation-binding protein 1 [Eucalyptus grandis]_x0001_gi|702315570|ref|XP_010051798.1| PREDICTED: plasma membrane-associated cation-binding protein 1 [Eucalyptus grandis]_x0001_gi|629110671|gb|KCW75631.1| hy…	GO:0046658,GO:0005507,GO:0051716,GO:0072709,GO:0005509,GO:0005515,GO:0005516,GO:0008017,GO:0016020,GO:0080025,GO:0035865,GO:0005856,GO:0008289,GO:0009506,GO:0006499,GO:0043622,GO:0030054,GO:0005737,GO:0005546,GO:0005547,GO:0010350,GO:0071281,GO:0071280,GO:0071219,GO:0005874,GO:0071286,GO:0005881,GO:0043325,GO:0005886
comp63787_c1	gi|702442979|gb|AIW09260.1| beta-expansin 2 [Carex sp. JS-2014];;;gi|226494269|ref|NP_001148695.1| beta-expansin 1a precursor [Zea mays]_x0001_gi|195621464|gb|ACG32562.1| beta-expansin 1a precursor [Zea mays]_x0001_gi|238010538|gb|ACR36304.1| unknown [Zea mays]_x0001_gi|413955244|gb|AFW87893.1| beta-expansin 1a [Zea mays];;;gi|514817952|ref|XP_004983688.1| PREDICTED: expansin-B3-like [Setaria ita…	GO:0019953,GO:0071555,GO:0005618,GO:0016020,GO:0005576
comp58680_c2	gi|703120744|ref|XP_010102168.1| Xyloglucan endotransglucosylase/hydrolase protein 22 [Morus notabilis]_x0001_gi|587904217|gb|EXB92418.1| Xyloglucan endotransglucosylase/hydrolase protein 22 [Morus notabilis];;;gi|695038320|ref|XP_009406667.1| PREDICTED: probable xyloglucan endotransglucosylase/hydrolase protein 23 [Musa acuminata subsp. malaccensis];;;gi|747072045|ref|XP_011082921.1| PREDICTED: …	GO:0071555,GO:0016740,GO:0005576,GO:0004553,GO:0010411,GO:0048046,GO:0042546,GO:0005618,GO:0016787,GO:0016757,GO:0005975,GO:0008152,GO:0006073,GO:0016762,GO:0016798	K14504	Environmental Information Processing	Signal transduction	04075 Plant hormone signal transduction
comp66564_c0	gi|703152557|ref|XP_010110453.1| hypothetical protein L484_006446 [Morus notabilis]_x0001_gi|587939757|gb|EXC26395.1| hypothetical protein L484_006446 [Morus notabilis];;;gi|565363405|ref|XP_006348427.1| PREDICTED: uncharacterized protein LOC102594000 [Solanum tuberosum];;;gi|694995981|ref|XP_009391465.1| PREDICTED: uncharacterized protein LOC103977621 [Musa acuminata subsp. malaccensis];;;gi|731…	GO:0008150
comp67370_c0	gi|719972059|ref|XP_010276442.1| PREDICTED: pentatricopeptide repeat-containing protein At4g21065-like [Nelumbo nucifera];;;gi|769809295|ref|XP_011624250.1| PREDICTED: pentatricopeptide repeat-containing protein At4g21065-like [Amborella trichopoda];;;gi|672164662|ref|XP_008802215.1| PREDICTED: putative pentatricopeptide repeat-containing protein At2g01510 [Phoenix dactylifera]_x0001_gi|672164664…	GO:0009536,GO:0031425,GO:0009507,GO:0016787,GO:0008150,GO:0008568,GO:0008152,GO:0003674,GO:0016554,GO:0009451,GO:0016556,GO:1900865	K07178,K00901,K01455,K00857;;;K07178,K00901,K01455,K00857;;;K07178,K00901,K01455,K00857;;;K07178,K00901,K01455,K00857;;;K07178,K00901,K01455,K00857;;;K07178,K00901,K01455,K00857;;;K07178,K00901,K01455,K00857;;;K07178,K00901,K01455,K00857;;;K07178,K00901,K01455,K00857	Metabolism;;;Metabolism;;;Metabolism;;;Metabolism;;;Metabolism;;;Metabolism;;;Metabolism;;;Environmental Information Processing;;;Genetic Information Processing	Energy metabolism;;;Lipid metabolism;;;Carbohydrate metabolism;;;Nucleotide metabolism;;;Lipid metabolism;;;Overview;;;Metabolism of other amino acids;;;Signal transduction;;;Translation	00910 Nitrogen metabolism;;;00564 Glycerophospholipid metabolism;;;00630 Glyoxylate and dicarboxylate metabolism;;;00240 Pyrimidine metabolism;;;00561 Glycerolipid metabolism;;;01200 Carbon metabolism;;;00460 Cyanoamino acid metabolism;;;04070 Phosphatidylinositol signaling system;;;03008 Ribosome biogenesis in eukaryotes
comp55411_c0	gi|719975527|ref|XP_010247851.1| PREDICTED: putative axial regulator YABBY 2 isoform X1 [Nelumbo nucifera];;;gi|720022546|ref|XP_010263070.1| PREDICTED: putative axial regulator YABBY 2 isoform X2 [Nelumbo nucifera];;;gi|719975531|ref|XP_010247861.1| PREDICTED: putative axial regulator YABBY 2 isoform X2 [Nelumbo nucifera];;;gi|144905064|dbj|BAF56419.1| YABBY2 like protein [Ruscus aculeatus];;;gi…	GO:0006355,GO:0003700,GO:0007275,GO:0010158
comp66475_c1	gi|719996143|ref|XP_010254729.1| PREDICTED: uncharacterized protein LOC104595623 [Nelumbo nucifera];;;gi|695015290|ref|XP_009394508.1| PREDICTED: uncharacterized protein LOC103979959 [Musa acuminata subsp. malaccensis];;;gi|720062973|ref|XP_010275578.1| PREDICTED: uncharacterized protein LOC104610579 [Nelumbo nucifera];;;gi|823205624|ref|XP_012436849.1| PREDICTED: uncharacterized protein LOC10576…	GO:0006355,GO:0003700,GO:0043565
comp72142_c0	gi|720017618|ref|XP_010261522.1| PREDICTED: uncharacterized protein LOC104600335 isoform X1 [Nelumbo nucifera]_x0001_gi|720017621|ref|XP_010261523.1| PREDICTED: uncharacterized protein LOC104600335 isoform X1 [Nelumbo nucifera];;;gi|720017628|ref|XP_010261525.1| PREDICTED: uncharacterized protein LOC104600335 isoform X3 [Nelumbo nucifera]_x0001_gi|720017632|ref|XP_010261526.1| PREDICTED: uncharac…		K01922	Metabolism	Metabolism of cofactors and vitamins	00770 Pantothenate and CoA biosynthesis
comp59862_c0	gi|720020127|ref|XP_010262311.1| PREDICTED: phosphoenolpyruvate carboxylase kinase 1-like [Nelumbo nucifera];;;gi|720060101|ref|XP_010274773.1| PREDICTED: phosphoenolpyruvate carboxylase kinase 1-like isoform X1 [Nelumbo nucifera];;;gi|565375971|ref|XP_006354488.1| PREDICTED: phosphoenolpyruvate carboxylase kinase 1-like [Solanum tuberosum];;;gi|302143641|emb|CBI22394.3| unnamed protein product […	GO:0004672,GO:0005524,GO:0006468,GO:0016740,GO:0000166,GO:0016310,GO:0016301	K13412	Organismal Systems	Environmental adaptation	04626 Plant-pathogen interaction
comp65121_c0	gi|720034669|ref|XP_010266793.1| PREDICTED: tubulin alpha chain [Nelumbo nucifera];;;gi|672127537|ref|XP_008787237.1| PREDICTED: tubulin alpha chain [Phoenix dactylifera]_x0001_gi|743856899|ref|XP_010941981.1| PREDICTED: tubulin alpha chain [Elaeis guineensis];;;gi|255537890|ref|XP_002510010.1| tubulin alpha chain, putative [Ricinus communis]_x0001_gi|586754152|ref|XP_006852746.1| PREDICTED: tubu…	GO:0005200,GO:0005856,GO:0043234,GO:0005874,GO:0003924,GO:0005525,GO:0000166,GO:0008152,GO:0007017,GO:0005737,GO:0051258	K07374	Cellular Processes	Transport and catabolism	04145 Phagosome
comp59700_c0	gi|720054825|ref|XP_010273178.1| PREDICTED: uncharacterized protein LOC104608792 [Nelumbo nucifera];;;gi|694998850|ref|XP_009406187.1| PREDICTED: uncharacterized protein LOC103989140 [Musa acuminata subsp. malaccensis];;;gi|225470686|ref|XP_002263312.1| PREDICTED: uncharacterized protein LOC100261746 [Vitis vinifera];;;gi|743802688|ref|XP_010926686.1| PREDICTED: branchpoint-bridging protein-like …	GO:0000166,GO:0045131,GO:0003723,GO:0003676,GO:0008380,GO:0008270,GO:0000398	K12885,K13126,K12831,K03248,K12741,K14411;;;K12885,K13126,K12831,K03248,K12741,K14411;;;K12885,K13126,K12831,K03248,K12741,K14411;;;K12885,K13126,K12831,K03248,K12741,K14411	Genetic Information Processing;;;Genetic Information Processing;;;Genetic Information Processing;;;Genetic Information Processing	Translation;;;Transcription;;;Folding, sorting and degradation;;;Translation	03015 mRNA surveillance pathway;;;03040 Spliceosome;;;03018 RNA degradation;;;03013 RNA transport
comp71140_c4	gi|720058943|ref|XP_010274432.1| PREDICTED: probable LRR receptor-like serine/threonine-protein kinase At5g45780 isoform X2 [Nelumbo nucifera];;;gi|720058939|ref|XP_010274431.1| PREDICTED: probable LRR receptor-like serine/threonine-protein kinase At5g45780 isoform X1 [Nelumbo nucifera];;;gi|743799821|ref|XP_010925612.1| PREDICTED: probable LRR receptor-like serine/threonine-protein kinase At5g45…	GO:0004672,GO:0004674,GO:0016740,GO:0006468,GO:0000166,GO:0055114,GO:0005739,GO:0016491,GO:0016301,GO:0005524,GO:0016020,GO:0016021,GO:0016310,GO:0009560,GO:0032440	K13416,K13417;;;K13416,K13417	Organismal Systems;;;Environmental Information Processing	Environmental adaptation;;;Signal transduction	04626 Plant-pathogen interaction;;;04075 Plant hormone signal transduction
comp71509_c0	gi|720066435|ref|XP_010276519.1| PREDICTED: shaggy-related protein kinase alpha [Nelumbo nucifera]_x0001_gi|720066439|ref|XP_010276520.1| PREDICTED: shaggy-related protein kinase alpha [Nelumbo nucifera];;;gi|743783244|ref|XP_010921357.1| PREDICTED: shaggy-related protein kinase alpha [Elaeis guineensis];;;gi|672116076|ref|XP_008781189.1| PREDICTED: shaggy-related protein kinase alpha-like [Phoen…	GO:0004672,GO:0050321,GO:0004674,GO:0005524,GO:0006468,GO:0016740,GO:0000166,GO:0016310,GO:0016301
comp60630_c0	gi|720070413|ref|XP_010277732.1| PREDICTED: pentatricopeptide repeat-containing protein At1g28690, mitochondrial [Nelumbo nucifera];;;gi|743758644|ref|XP_010927941.1| PREDICTED: pentatricopeptide repeat-containing protein At1g28690, mitochondrial [Elaeis guineensis];;;gi|672185559|ref|XP_008812854.1| PREDICTED: pentatricopeptide repeat-containing protein At1g28690, mitochondrial [Phoenix dactylif…	GO:0016787,GO:0008150,GO:0008568,GO:0008152	K00901,K01074,K00857,K01176;;;K00901,K01074,K00857,K01176;;;K00901,K01074,K00857,K01176;;;K00901,K01074,K00857,K01176;;;K00901,K01074,K00857,K01176;;;K00901,K01074,K00857,K01176;;;K00901,K01074,K00857,K01176	Metabolism;;;Metabolism;;;Metabolism;;;Metabolism;;;Environmental Information Processing;;;Metabolism;;;Metabolism	Lipid metabolism;;;Lipid metabolism;;;Lipid metabolism;;;Nucleotide metabolism;;;Signal transduction;;;Overview;;;Carbohydrate metabolism	00062 Fatty acid elongation;;;00564 Glycerophospholipid metabolism;;;00561 Glycerolipid metabolism;;;00240 Pyrimidine metabolism;;;04070 Phosphatidylinositol signaling system;;;01212 Fatty acid metabolism;;;00500 Starch and sucrose metabolism
comp66338_c0	gi|721605967|ref|XP_010229452.1| PREDICTED: uncharacterized protein LOC104581950 [Brachypodium distachyon]_x0001_gi|721605970|ref|XP_010229454.1| PREDICTED: uncharacterized protein LOC104581950 [Brachypodium distachyon];;;gi|473848119|gb|EMS47434.1| hypothetical protein TRIUR3_14673 [Triticum urartu];;;gi|514813765|ref|XP_004981664.1| PREDICTED: serine/threonine-protein phosphatase 7 long form ho…	GO:0004721,GO:0016787,GO:0006470,GO:0008152,GO:0046872	K03178,K14306	Genetic Information Processing	Translation	03013 RNA transport
comp71938_c1	gi|721616694|ref|XP_010227811.1| PREDICTED: protein ALTERED XYLOGLUCAN 4-like [Brachypodium distachyon];;;gi|695010160|ref|XP_009391742.1| PREDICTED: protein ALTERED XYLOGLUCAN 4 [Musa acuminata subsp. malaccensis];;;gi|357486031|ref|XP_003613303.1| Pmr5/Cas1p GDSL/SGNH-like acyl-esterase family protein [Medicago truncatula]_x0001_gi|355514638|gb|AES96261.1| Pmr5/Cas1p GDSL/SGNH-like acyl-esteras…	GO:0005794,GO:0010167,GO:0015706,GO:0010411,GO:0016413
comp56893_c0	gi|721618283|ref|XP_010228065.1| PREDICTED: uncharacterized protein LOC100830582 [Brachypodium distachyon];;;gi|670437461|ref|XP_008659335.1| PREDICTED: uncharacterized protein LOC103638130 [Zea mays]_x0001_gi|33321048|gb|AAQ06292.1| unknown [Zea mays]_x0001_gi|413953347|gb|AFW85996.1| putative uncharacterized protein 9C20.6a [Zea mays];;;gi|195604224|gb|ACG23942.1| hypothetical protein [Zea mays…
comp64195_c0	gi|721688719|ref|XP_010239583.1| PREDICTED: uncharacterized protein LOC104585233 [Brachypodium distachyon];;;gi|922327861|ref|XP_013443323.1| hypothetical protein MTR_0021s0160 [Medicago truncatula]_x0001_gi|657371348|gb|KEH17348.1| hypothetical protein MTR_0021s0160 [Medicago truncatula];;;gi|835999980|ref|XP_012702818.1| PREDICTED: uncharacterized protein LOC105914718 [Setaria italica]_x0001_gi…	GO:0016021
comp72028_c0	gi|731346470|ref|XP_010684476.1| PREDICTED: uncharacterized protein LOC104899034 [Beta vulgaris subsp. vulgaris];;;gi|670439348|ref|XP_008660053.1| PREDICTED: uncharacterized protein LOC103639044 [Zea mays]_x0001_gi|670439350|ref|XP_008660054.1| PREDICTED: uncharacterized protein LOC103639044 [Zea mays];;;gi|670390684|ref|XP_008675660.1| PREDICTED: uncharacterized protein LOC103651739 [Zea mays];…		K02328,K03013,K10085,K03133;;;K02328,K03013,K10085,K03133;;;K02328,K03013,K10085,K03133;;;K02328,K03013,K10085,K03133;;;K02328,K03013,K10085,K03133;;;K02328,K03013,K10085,K03133;;;K02328,K03013,K10085,K03133;;;K02328,K03013,K10085,K03133;;;K02328,K03013,K10085,K03133	Metabolism;;;Genetic Information Processing;;;Genetic Information Processing;;;Genetic Information Processing;;;Genetic Information Processing;;;Genetic Information Processing;;;Genetic Information Processing;;;Metabolism;;;Genetic Information Processing	Nucleotide metabolism;;;Replication and repair;;;Transcription;;;Replication and repair;;;Folding, sorting and degradation;;;Replication and repair;;;Replication and repair;;;Nucleotide metabolism;;;Replication and repair	00230 Purine metabolism;;;03440 Homologous recombination;;;03020 RNA polymerase;;;03430 Mismatch repair;;;04141 Protein processing in endoplasmic reticulum;;;03420 Nucleotide excision repair;;;03410 Base excision repair;;;00240 Pyrimidine metabolism;;;03030 DNA replication
comp61828_c0	gi|731910259|gb|AIZ68135.1| ATP synthase subunit alpha [Ornithogalum saundersiae];;;gi|295311633|ref|YP_003587244.1| ATPase subunit 1 [Citrullus lanatus]_x0001_gi|259156761|gb|ACV96623.1| ATPase subunit 1 [Citrullus lanatus];;;gi|164422240|gb|ABY55213.1| Atp1 (mitochondrion) [Bambusa oldhamii];;;gi|81176509|ref|YP_398393.1| atp1 (mitochondrion) [Triticum aestivum]_x0001_gi|556927028|ref|YP_008757…	GO:0006754,GO:0000166,GO:0005739,GO:0045261,GO:0005743,GO:0046961,GO:0015986,GO:0046034,GO:0000275,GO:0005524,GO:0016820,GO:0016020,GO:0046933,GO:0015991,GO:0015992,GO:0006810,GO:0033178,GO:0006811	K02132	Metabolism	Energy metabolism	00190 Oxidative phosphorylation
comp55328_c1	gi|734320008|gb|KHN03665.1| hypothetical protein glysoja_035408 [Glycine soja]
comp53804_c0	gi|74100226|gb|AAZ99388.1| cytochrome c oxidase subunit 1 (mitochondrion) [Oryza sativa Japonica Group];;;gi|903882|gb|AAA70319.1| cytochrome c oxidase subunit I (mitochondrion) [Sorghum bicolor];;;gi|62766063|gb|AAX99137.1| cytochrome c oxidase subunit I, partial (mitochondrion) [Zea mays];;;gi|94502564|ref|YP_588386.1| cytochrome c oxidase subunit 1 (mitochondrion) [Zea mays subsp. mays]_x0001_…	GO:0004129,GO:0005506,GO:0005507,GO:0009060,GO:0070469,GO:0020037,GO:0005509,GO:0006119,GO:0055114,GO:0016491,GO:0005739,GO:0005743,GO:0022900,GO:0016020,GO:1902600,GO:0016021,GO:0046872,GO:0006810,GO:0005886,GO:0009055	K02256	Metabolism	Energy metabolism	00190 Oxidative phosphorylation
comp48327_c0	gi|743754913|ref|XP_010923860.1| PREDICTED: pentatricopeptide repeat-containing protein At5g55740, chloroplastic [Elaeis guineensis];;;gi|672205638|ref|XP_008779222.1| PREDICTED: pentatricopeptide repeat-containing protein At5g55740, chloroplastic [Phoenix dactylifera];;;gi|821160192|gb|AKH05149.1| chlororespiratory reduction 21 [Cypripedium formosanum];;;gi|719980808|ref|XP_010249926.1| PREDICTE…	GO:0045893,GO:0030154,GO:0016556,GO:0009965	K00901,K14442,K07178,K01074,K00857,K01455,K01176,K13800;;;K00901,K14442,K07178,K01074,K00857,K01455,K01176,K13800;;;K00901,K14442,K07178,K01074,K00857,K01455,K01176,K13800;;;K00901,K14442,K07178,K01074,K00857,K01455,K01176,K13800;;;K00901,K14442,K07178,K01074,K00857,K01455,K01176,K13800;;;K00901,K14442,K07178,K01074,K00857,K01455,K01176,K13800;;;K00901,K14442,K07178,K01074,K00857,K01455,K01176,K1…	Genetic Information Processing;;;Metabolism;;;Environmental Information Processing;;;Metabolism;;;Metabolism;;;Genetic Information Processing;;;Metabolism;;;Metabolism;;;Metabolism;;;Metabolism;;;Metabolism;;;Metabolism;;;Metabolism	Translation;;;Overview;;;Signal transduction;;;Metabolism of other amino acids;;;Carbohydrate metabolism;;;Folding, sorting and degradation;;;Carbohydrate metabolism;;;Lipid metabolism;;;Energy metabolism;;;Lipid metabolism;;;Overview;;;Lipid metabolism;;;Nucleotide metabolism	03008 Ribosome biogenesis in eukaryotes;;;01212 Fatty acid metabolism;;;04070 Phosphatidylinositol signaling system;;;00460 Cyanoamino acid metabolism;;;00500 Starch and sucrose metabolism;;;03018 RNA degradation;;;00630 Glyoxylate and dicarboxylate metabolism;;;00564 Glycerophospholipid metabolism;;;00910 Nitrogen metabolism;;;00062 Fatty acid elongation;;;01200 Carbon metabolism;;;00561 Glycero…
comp71498_c0	gi|743756494|ref|XP_010917081.1| PREDICTED: LOW QUALITY PROTEIN: S-type anion channel SLAH2-like [Elaeis guineensis];;;gi|672164330|ref|XP_008802038.1| PREDICTED: S-type anion channel SLAH2-like isoform X1 [Phoenix dactylifera]_x0001_gi|672164332|ref|XP_008802039.1| PREDICTED: S-type anion channel SLAH2-like isoform X1 [Phoenix dactylifera];;;gi|672137337|ref|XP_008792391.1| PREDICTED: S-type ani…	GO:0009698,GO:0008308,GO:0016021,GO:0006598,GO:0005623,GO:0010167,GO:0006873,GO:1903959,GO:0015706,GO:0055085,GO:0042398
comp63760_c1	gi|743757068|ref|XP_010920116.1| PREDICTED: F-box/LRR-repeat MAX2 homolog A-like [Elaeis guineensis];;;gi|720074800|ref|XP_010279132.1| PREDICTED: F-box/LRR-repeat MAX2 homolog A-like [Nelumbo nucifera];;;gi|802786872|ref|XP_012091779.1| PREDICTED: F-box/LRR-repeat MAX2 homolog A-like [Jatropha curcas]_x0001_gi|643704036|gb|KDP21100.1| hypothetical protein JCGZ_21571 [Jatropha curcas];;;gi|590623…	GO:0010016,GO:0009616,GO:0010050,GO:0005634,GO:0009926,GO:0009414,GO:0009416,GO:0019005,GO:0009934
comp60383_c0	gi|743757300|ref|XP_010921378.1| PREDICTED: uncharacterized protein LOC105044958 [Elaeis guineensis];;;gi|672158964|ref|XP_008799230.1| PREDICTED: uncharacterized protein LOC103713948 [Phoenix dactylifera];;;gi|695060140|ref|XP_009418449.1| PREDICTED: uncharacterized protein LOC103998647 [Musa acuminata subsp. malaccensis];;;gi|695015262|ref|XP_009394493.1| PREDICTED: uncharacterized protein LOC1…
comp69379_c0	gi|743757537|ref|XP_010922442.1| PREDICTED: protein PLASTID MOVEMENT IMPAIRED 2 isoform X1 [Elaeis guineensis]_x0001_gi|743757539|ref|XP_010922451.1| PREDICTED: protein PLASTID MOVEMENT IMPAIRED 2 isoform X1 [Elaeis guineensis];;;gi|743757541|ref|XP_010922459.1| PREDICTED: protein PLASTID MOVEMENT IMPAIRED 2 isoform X2 [Elaeis guineensis];;;gi|672179767|ref|XP_008810056.1| PREDICTED: protein PLAS…	GO:0007165	K09291	Genetic Information Processing	Translation	03013 RNA transport
comp62828_c0	gi|743758026|ref|XP_010924679.1| PREDICTED: uncharacterized protein LOC105047454 [Elaeis guineensis];;;gi|695018724|ref|XP_009396336.1| PREDICTED: uncharacterized protein LOC103981352 [Musa acuminata subsp. malaccensis];;;gi|670418610|ref|XP_008650051.1| PREDICTED: uncharacterized protein LOC103630765 [Zea mays];;;gi|326488975|dbj|BAJ98099.1| predicted protein [Hordeum vulgare subsp. vulgare];;;g…
comp64052_c0	gi|743758145|ref|XP_010925278.1| PREDICTED: probable mitochondrial chaperone BCS1-B [Elaeis guineensis];;;gi|672199155|ref|XP_008777540.1| PREDICTED: probable mitochondrial chaperone BCS1-B [Phoenix dactylifera]_x0001_gi|672199159|ref|XP_008777541.1| PREDICTED: probable mitochondrial chaperone BCS1-B [Phoenix dactylifera];;;gi|743758143|ref|XP_010925267.1| PREDICTED: mitochondrial chaperone BCS1-…	GO:0005524,GO:0016020,GO:0000166	K03025,K00679;;;K03025,K00679;;;K03025,K00679;;;K03025,K00679	Metabolism;;;Metabolism;;;Metabolism;;;Genetic Information Processing	Lipid metabolism;;;Nucleotide metabolism;;;Nucleotide metabolism;;;Transcription	00561 Glycerolipid metabolism;;;00240 Pyrimidine metabolism;;;00230 Purine metabolism;;;03020 RNA polymerase
comp71058_c1	gi|743758532|ref|XP_010927293.1| PREDICTED: putative UDP-rhamnose:rhamnosyltransferase 1 [Elaeis guineensis];;;gi|743759916|ref|XP_010934416.1| PREDICTED: putative UDP-rhamnose:rhamnosyltransferase 1 [Elaeis guineensis];;;gi|672109189|ref|XP_008788932.1| PREDICTED: putative UDP-rhamnose:rhamnosyltransferase 1 [Phoenix dactylifera];;;gi|743887903|ref|XP_010910495.1| PREDICTED: putative UDP-rhamnos…	GO:0016740,GO:0016020,GO:0016757,GO:0009813,GO:0016021,GO:0016758,GO:0008152,GO:0052696,GO:0080043,GO:0080044,GO:0043231	K12930,K13495,K13496,K12937,K12356,K13080,K14299,K17193;;;K12930,K13495,K13496,K12937,K12356,K13080,K14299,K17193;;;K12930,K13495,K13496,K12937,K12356,K13080,K14299,K17193;;;K12930,K13495,K13496,K12937,K12356,K13080,K14299,K17193;;;K12930,K13495,K13496,K12937,K12356,K13080,K14299,K17193;;;K12930,K13495,K13496,K12937,K12356,K13080,K14299,K17193	Metabolism;;;Metabolism;;;Metabolism;;;Metabolism;;;Metabolism;;;Genetic Information Processing	Biosynthesis of other secondary metabolites;;;Biosynthesis of other secondary metabolites;;;Biosynthesis of other secondary metabolites;;;Metabolism of terpenoids and polyketides;;;Biosynthesis of other secondary metabolites;;;Translation	00941 Flavonoid biosynthesis;;;00942 Anthocyanin biosynthesis;;;00940 Phenylpropanoid biosynthesis;;;00908 Zeatin biosynthesis;;;00944 Flavone and flavonol biosynthesis;;;03013 RNA transport
comp72212_c0	gi|743758607|ref|XP_010927742.1| PREDICTED: G-type lectin S-receptor-like serine/threonine-protein kinase At2g19130 [Elaeis guineensis];;;gi|743758688|ref|XP_010928211.1| PREDICTED: G-type lectin S-receptor-like serine/threonine-protein kinase At2g19130 [Elaeis guineensis];;;gi|743758686|ref|XP_010928203.1| PREDICTED: G-type lectin S-receptor-like serine/threonine-protein kinase At2g19130 [Elaeis…	GO:0004672,GO:0048544,GO:0004674,GO:0005524,GO:0016740,GO:0006468,GO:0000166,GO:0016310,GO:0030246,GO:0005516,GO:0016301	K01183,K13459,K13416,K00276,K13417;;;K01183,K13459,K13416,K00276,K13417;;;K01183,K13459,K13416,K00276,K13417;;;K01183,K13459,K13416,K00276,K13417;;;K01183,K13459,K13416,K00276,K13417;;;K01183,K13459,K13416,K00276,K13417;;;K01183,K13459,K13416,K00276,K13417;;;K01183,K13459,K13416,K00276,K13417;;;K01183,K13459,K13416,K00276,K13417	Metabolism;;;Organismal Systems;;;Metabolism;;;Metabolism;;;Environmental Information Processing;;;Metabolism;;;Metabolism;;;Metabolism;;;Metabolism	Amino acid metabolism;;;Environmental adaptation;;;Biosynthesis of other secondary metabolites;;;Carbohydrate metabolism;;;Signal transduction;;;Biosynthesis of other secondary metabolites;;;Amino acid metabolism;;;Amino acid metabolism;;;Metabolism of other amino acids	00350 Tyrosine metabolism;;;04626 Plant-pathogen interaction;;;00950 Isoquinoline alkaloid biosynthesis;;;00520 Amino sugar and nucleotide sugar metabolism;;;04075 Plant hormone signal transduction;;;00960 Tropane, piperidine and pyridine alkaloid biosynthesis;;;00260 Glycine, serine and threonine metabolism;;;00360 Phenylalanine metabolism;;;00410 beta-Alanine metabolism
comp45697_c0	gi|743758637|ref|XP_010927906.1| PREDICTED: uncharacterized protein LOC105049835 [Elaeis guineensis];;;gi|672192486|ref|XP_008775779.1| PREDICTED: uncharacterized protein LOC103696051 [Phoenix dactylifera];;;gi|672161091|ref|XP_008800345.1| PREDICTED: uncharacterized protein LOC103714747 [Phoenix dactylifera];;;gi|743793848|ref|XP_010924028.1| PREDICTED: uncharacterized protein LOC105046974 [Elae…
comp72089_c9	gi|743759218|ref|XP_010930952.1| PREDICTED: probable xyloglucan endotransglucosylase/hydrolase protein 8 [Elaeis guineensis];;;gi|743793495|ref|XP_010923944.1| PREDICTED: probable xyloglucan endotransglucosylase/hydrolase protein 8 [Elaeis guineensis];;;gi|672166571|ref|XP_008803217.1| PREDICTED: probable xyloglucan endotransglucosylase/hydrolase protein 8 [Phoenix dactylifera];;;gi|217314619|gb|…	GO:0071555,GO:0016740,GO:0005576,GO:0004553,GO:0010411,GO:0048046,GO:0042546,GO:0005618,GO:0016787,GO:0016757,GO:0005975,GO:0008152,GO:0006073,GO:0016762,GO:0016798	K14504	Environmental Information Processing	Signal transduction	04075 Plant hormone signal transduction
comp72208_c0	gi|743759537|ref|XP_010932714.1| PREDICTED: uncharacterized protein LOC105053302 isoform X2 [Elaeis guineensis];;;gi|743759535|ref|XP_010932708.1| PREDICTED: uncharacterized protein LOC105053302 isoform X1 [Elaeis guineensis];;;gi|672140419|ref|XP_008794011.1| PREDICTED: uncharacterized protein LOC103710169 isoform X2 [Phoenix dactylifera];;;gi|672140417|ref|XP_008794010.1| PREDICTED: uncharacter…
comp59835_c0	gi|743759544|ref|XP_010932739.1| PREDICTED: thioredoxin H1 [Elaeis guineensis];;;gi|695022514|ref|XP_009398388.1| PREDICTED: thioredoxin H1-like [Musa acuminata subsp. malaccensis];;;gi|720062675|ref|XP_010275525.1| PREDICTED: thioredoxin H-type-like [Nelumbo nucifera];;;gi|719995972|ref|XP_010254672.1| PREDICTED: thioredoxin H-type-like [Nelumbo nucifera];;;gi|672145384|ref|XP_008796609.1| PREDI…	GO:0005829,GO:0006662,GO:0000103,GO:0034599,GO:0005737,GO:0055114,GO:0043085,GO:0045454,GO:0048046,GO:0008047,GO:0005623,GO:0006457,GO:0015035,GO:0005886,GO:0016671	K10610,K13457,K09580;;;K10610,K13457,K09580;;;K10610,K13457,K09580;;;K10610,K13457,K09580	Genetic Information Processing;;;Genetic Information Processing;;;Genetic Information Processing;;;Organismal Systems	Folding, sorting and degradation;;;Folding, sorting and degradation;;;Replication and repair;;;Environmental adaptation	04120 Ubiquitin mediated proteolysis;;;04141 Protein processing in endoplasmic reticulum;;;03420 Nucleotide excision repair;;;04626 Plant-pathogen interaction
comp67157_c0	gi|743759698|ref|XP_010933349.1| PREDICTED: agmatine coumaroyltransferase-2-like [Elaeis guineensis];;;gi|672140537|ref|XP_008794075.1| PREDICTED: agmatine coumaroyltransferase-2-like [Phoenix dactylifera];;;gi|743786843|ref|XP_010922272.1| PREDICTED: agmatine coumaroyltransferase-2-like [Elaeis guineensis];;;gi|672188946|ref|XP_008813714.1| PREDICTED: LOW QUALITY PROTEIN: agmatine coumaroyltrans…	GO:0047634,GO:0016740,GO:0008152,GO:0016746,GO:0016747	K13065;;;K13065;;;K13065	Metabolism;;;Metabolism;;;Metabolism	Biosynthesis of other secondary metabolites;;;Biosynthesis of other secondary metabolites;;;Biosynthesis of other secondary metabolites	00941 Flavonoid biosynthesis;;;00940 Phenylpropanoid biosynthesis;;;00945 Stilbenoid, diarylheptanoid and gingerol biosynthesis
comp70705_c0	gi|743759748|ref|XP_010933610.1| PREDICTED: ultraviolet-B receptor UVR8 isoform X1 [Elaeis guineensis];;;gi|743759750|ref|XP_010933618.1| PREDICTED: ultraviolet-B receptor UVR8 isoform X2 [Elaeis guineensis];;;gi|672175584|ref|XP_008807853.1| PREDICTED: ultraviolet-B receptor UVR8 isoform X1 [Phoenix dactylifera];;;gi|672175586|ref|XP_008807854.1| PREDICTED: ultraviolet-B receptor UVR8 isoform X2…	GO:0008150,GO:0008152,GO:0016874	K10143,K10615;;;K10143,K10615	Genetic Information Processing;;;Organismal Systems	Folding, sorting and degradation;;;Environmental adaptation	04120 Ubiquitin mediated proteolysis;;;04712 Circadian rhythm - plant
comp67613_c0	gi|743760580|ref|XP_010937735.1| PREDICTED: uncharacterized protein LOC105057009 [Elaeis guineensis];;;gi|672202828|ref|XP_008778483.1| PREDICTED: uncharacterized protein LOC103698269 [Phoenix dactylifera];;;gi|695020370|ref|XP_009397231.1| PREDICTED: uncharacterized protein LOC103982139 [Musa acuminata subsp. malaccensis];;;gi|720006491|ref|XP_010257999.1| PREDICTED: uncharacterized protein LOC1…	GO:0006355,GO:0005575,GO:0003690,GO:0000394,GO:0005739,GO:0003723
comp67244_c0	gi|743760618|ref|XP_010937936.1| PREDICTED: cytochrome P450 85A1 [Elaeis guineensis];;;gi|743792250|ref|XP_010923635.1| PREDICTED: cytochrome P450 85A1-like isoform X2 [Elaeis guineensis];;;gi|672183078|ref|XP_008811805.1| PREDICTED: cytochrome P450 85A1-like [Phoenix dactylifera];;;gi|672125231|ref|XP_008786029.1| PREDICTED: cytochrome P450 85A1-like [Phoenix dactylifera];;;gi|743792246|ref|XP_0…	GO:0016705,GO:0005506,GO:0016132,GO:0020037,GO:0006629,GO:0006694,GO:0055114,GO:0001578,GO:0016491,GO:0009647,GO:0004497,GO:0022900,GO:0016020,GO:0016021,GO:0046872,GO:0010268	K12640	Metabolism	Metabolism of terpenoids and polyketides	00905 Brassinosteroid biosynthesis
comp64418_c0	gi|743760645|ref|XP_010938088.1| PREDICTED: non-specific lipid-transfer protein-like protein At2g13820 [Elaeis guineensis];;;gi|743760643|ref|XP_010938077.1| PREDICTED: non-specific lipid-transfer protein-like protein At2g13820 [Elaeis guineensis];;;gi|672196366|ref|XP_008776784.1| PREDICTED: protein YLS3-like [Phoenix dactylifera];;;gi|695004171|ref|XP_009388485.1| PREDICTED: non-specific lipid-…	GO:0008289,GO:0006869,GO:0008233,GO:0006508
comp71891_c2	gi|743760725|ref|XP_010938481.1| PREDICTED: uncharacterized protein LOC105057526 [Elaeis guineensis];;;gi|672157511|ref|XP_008798467.1| PREDICTED: uncharacterized protein LOC103713351 isoform X2 [Phoenix dactylifera];;;gi|672157509|ref|XP_008798466.1| PREDICTED: uncharacterized protein LOC103713351 isoform X1 [Phoenix dactylifera];;;gi|743791800|ref|XP_010923527.1| PREDICTED: uncharacterized prot…	GO:0008152,GO:0016747	K15400	Metabolism	Lipid metabolism	00073 Cutin, suberine and wax biosynthesis
comp62053_c0	gi|743760869|ref|XP_010939287.1| PREDICTED: UDP-glucose 6-dehydrogenase 5-like [Elaeis guineensis];;;gi|743847609|ref|XP_010939142.1| PREDICTED: UDP-glucose 6-dehydrogenase 5-like [Elaeis guineensis]_x0001_gi|743847613|ref|XP_010939144.1| PREDICTED: UDP-glucose 6-dehydrogenase 5-like [Elaeis guineensis];;;gi|59804097|gb|AAX08057.1| UDP-glucose dehydrogenase [Bambusa oldhamii];;;gi|695015767|ref|X…	GO:0006065,GO:0051287,GO:0016616,GO:0055114,GO:0003979,GO:0016491	K00012;;;K00012;;;K00012;;;K00012	Metabolism;;;Metabolism;;;Metabolism;;;Metabolism	Carbohydrate metabolism;;;Carbohydrate metabolism;;;Carbohydrate metabolism;;;Carbohydrate metabolism	00040 Pentose and glucuronate interconversions;;;00053 Ascorbate and aldarate metabolism;;;00500 Starch and sucrose metabolism;;;00520 Amino sugar and nucleotide sugar metabolism
comp69253_c0	gi|743760967|ref|XP_010939822.1| PREDICTED: subtilisin-like protease [Elaeis guineensis];;;gi|672115498|ref|XP_008780900.1| PREDICTED: subtilisin-like protease [Phoenix dactylifera];;;gi|695039734|ref|XP_009407416.1| PREDICTED: subtilisin-like protease [Musa acuminata subsp. malaccensis];;;gi|672137849|ref|XP_008792659.1| PREDICTED: subtilisin-like protease [Phoenix dactylifera];;;gi|695057110|re…	GO:0080001,GO:0009505,GO:0005618,GO:0016787,GO:0010214,GO:0048359,GO:0005576,GO:0008233,GO:0004252,GO:0006508,GO:0008236,GO:0048046	K00121,K18443,K09490,K11262;;;K00121,K18443,K09490,K11262;;;K00121,K18443,K09490,K11262;;;K00121,K18443,K09490,K11262;;;K00121,K18443,K09490,K11262;;;K00121,K18443,K09490,K11262;;;K00121,K18443,K09490,K11262;;;K00121,K18443,K09490,K11262;;;K00121,K18443,K09490,K11262;;;K00121,K18443,K09490,K11262;;;K00121,K18443,K09490,K11262;;;K00121,K18443,K09490,K11262	Metabolism;;;Cellular Processes;;;Metabolism;;;Metabolism;;;Metabolism;;;Metabolism;;;Metabolism;;;Genetic Information Processing;;;Metabolism;;;Metabolism;;;Metabolism;;;Genetic Information Processing	Carbohydrate metabolism;;;Transport and catabolism;;;Biosynthesis of other secondary metabolites;;;Lipid metabolism;;;Carbohydrate metabolism;;;Carbohydrate metabolism;;;Overview;;;Folding, sorting and degradation;;;Amino acid metabolism;;;Lipid metabolism;;;Overview;;;Folding, sorting and degradation	00620 Pyruvate metabolism;;;04144 Endocytosis;;;00254 Aflatoxin biosynthesis;;;00061 Fatty acid biosynthesis;;;00010 Glycolysis / Gluconeogenesis;;;00640 Propanoate metabolism;;;01200 Carbon metabolism;;;04141 Protein processing in endoplasmic reticulum;;;00350 Tyrosine metabolism;;;00071 Fatty acid degradation;;;01212 Fatty acid metabolism;;;03060 Protein export
comp67827_c0	gi|743760967|ref|XP_010939822.1| PREDICTED: subtilisin-like protease [Elaeis guineensis];;;gi|672115498|ref|XP_008780900.1| PREDICTED: subtilisin-like protease [Phoenix dactylifera];;;gi|743871317|ref|XP_010906269.1| PREDICTED: subtilisin-like protease [Elaeis guineensis];;;gi|672137849|ref|XP_008792659.1| PREDICTED: subtilisin-like protease [Phoenix dactylifera];;;gi|743871321|ref|XP_010906270.1…	GO:0080001,GO:0009505,GO:0016787,GO:0010214,GO:0048359,GO:0008233,GO:0004252,GO:0006508,GO:0008236,GO:0048046	K18443	Cellular Processes	Transport and catabolism	04144 Endocytosis
comp38958_c0	gi|743761874|ref|XP_010905265.1| PREDICTED: uncharacterized protein LOC105032503 [Elaeis guineensis];;;gi|672191161|ref|XP_008775440.1| PREDICTED: uncharacterized protein LOC103695802 [Phoenix dactylifera];;;gi|743868516|ref|XP_010905593.1| PREDICTED: uncharacterized protein LOC105032749 [Elaeis guineensis];;;gi|670425172|ref|XP_008653247.1| PREDICTED: uncharacterized protein LOC100279061 [Zea ma…
comp70173_c2	gi|743762396|ref|XP_010907938.1| PREDICTED: uncharacterized protein At5g08430-like isoform X9 [Elaeis guineensis];;;gi|743762398|ref|XP_010907943.1| PREDICTED: uncharacterized protein At5g08430-like isoform X10 [Elaeis guineensis];;;gi|743762380|ref|XP_010907876.1| PREDICTED: uncharacterized protein At5g08430-like isoform X1 [Elaeis guineensis];;;gi|743762382|ref|XP_010907885.1| PREDICTED: unchar…	GO:0046872,GO:0003677,GO:0008270	K01062	Metabolism	Lipid metabolism	00565 Ether lipid metabolism
comp61759_c2	gi|743762942|ref|XP_010910624.1| PREDICTED: probable LRR receptor-like serine/threonine-protein kinase At4g36180 [Elaeis guineensis];;;gi|695077003|ref|XP_009385818.1| PREDICTED: LRR receptor-like serine/threonine-protein kinase FLS2 [Musa acuminata subsp. malaccensis];;;gi|695006610|ref|XP_009389812.1| PREDICTED: probable LRR receptor-like serine/threonine-protein kinase At4g36180 [Musa acuminat…	GO:0016740,GO:0016310,GO:0032440,GO:0055114,GO:0016491,GO:0016301
comp71164_c0	gi|743763022|ref|XP_010910948.1| PREDICTED: potassium channel AKT2-like isoform X1 [Elaeis guineensis];;;gi|672120204|ref|XP_008783360.1| PREDICTED: potassium channel AKT2 [Phoenix dactylifera];;;gi|695036895|ref|XP_009405920.1| PREDICTED: potassium channel AKT2 [Musa acuminata subsp. malaccensis];;;gi|573944161|ref|XP_006654434.1| PREDICTED: potassium channel AKT2-like [Oryza brachyantha];;;gi|7…	GO:0005216,GO:0005249,GO:0009506,GO:0034220,GO:0055085,GO:0034765,GO:0042802,GO:0005267,GO:0016020,GO:0016021,GO:0042391,GO:0010264,GO:0006810,GO:0006811,GO:0071805,GO:0005244,GO:0006813,GO:0005887	K05391	Organismal Systems	Environmental adaptation	04626 Plant-pathogen interaction
comp69903_c0	gi|743763076|ref|XP_010911156.1| PREDICTED: uncharacterized protein LOC105037157 [Elaeis guineensis];;;gi|672171571|ref|XP_008805859.1| PREDICTED: uncharacterized protein LOC103718708 isoform X2 [Phoenix dactylifera];;;gi|672171569|ref|XP_008805858.1| PREDICTED: uncharacterized protein LOC103718708 isoform X1 [Phoenix dactylifera];;;gi|743867454|ref|XP_010905320.1| PREDICTED: uncharacterized prot…	GO:0032259,GO:0016740,GO:0035556,GO:0016020,GO:0016021,GO:0005622,GO:0046872,GO:0008168,GO:0003677,GO:0008270
comp67780_c0	gi|743763911|ref|XP_010912156.1| PREDICTED: probable WRKY transcription factor 40 [Elaeis guineensis];;;gi|672164924|ref|XP_008802353.1| PREDICTED: probable WRKY transcription factor 40 [Phoenix dactylifera];;;gi|743817418|ref|XP_010930927.1| PREDICTED: probable WRKY transcription factor 40 [Elaeis guineensis];;;gi|694996939|ref|XP_009396757.1| PREDICTED: probable WRKY transcription factor 40 [Mu…	GO:0006355,GO:0003700,GO:0043565,GO:0003677	K13424,K18835,K18834	Organismal Systems	Environmental adaptation	04626 Plant-pathogen interaction
comp60887_c1	gi|743763992|ref|XP_010912197.1| PREDICTED: la-related protein CG11505-like [Elaeis guineensis];;;gi|672200460|ref|XP_008777881.1| PREDICTED: la-related protein CG11505-like [Phoenix dactylifera];;;gi|743882289|ref|XP_010909118.1| PREDICTED: putative DNA helicase INO80 [Elaeis guineensis];;;gi|695007200|ref|XP_009390139.1| PREDICTED: uncharacterized protein LOC103976598 [Musa acuminata subsp. mal…	GO:0001666,GO:0006355,GO:0003700,GO:0010310,GO:0009862,GO:0009944,GO:0010075,GO:0003677,GO:0010014,GO:0009855
comp62904_c0	gi|743764058|ref|XP_010912232.1| PREDICTED: heat stress transcription factor A-3-like [Elaeis guineensis];;;gi|672174867|ref|XP_008807524.1| PREDICTED: heat stress transcription factor A-3 [Phoenix dactylifera];;;gi|743761090|ref|XP_010940507.1| PREDICTED: heat stress transcription factor A-3-like [Elaeis guineensis];;;gi|672189959|ref|XP_008775120.1| PREDICTED: heat stress transcription factor A…	GO:0005634,GO:0006355,GO:0003700,GO:0005737,GO:0003677,GO:0043565,GO:0006351
comp51907_c0	gi|743764058|ref|XP_010912232.1| PREDICTED: heat stress transcription factor A-3-like [Elaeis guineensis];;;gi|695027348|ref|XP_009401013.1| PREDICTED: heat stress transcription factor A-2b-like [Musa acuminata subsp. malaccensis];;;gi|672189959|ref|XP_008775120.1| PREDICTED: heat stress transcription factor A-3-like [Phoenix dactylifera];;;gi|729351123|ref|XP_010543464.1| PREDICTED: heat stress …	GO:0009408,GO:0005634,GO:0006355,GO:0003700,GO:0010200,GO:0003677,GO:0043565,GO:0006351
comp69986_c0	gi|743764340|ref|XP_010912376.1| PREDICTED: two-component response regulator-like APRR3 [Elaeis guineensis];;;gi|672121867|ref|XP_008784243.1| PREDICTED: two-component response regulator-like APRR3 [Phoenix dactylifera];;;gi|672159869|ref|XP_008799701.1| PREDICTED: two-component response regulator-like APRR3 isoform X2 [Phoenix dactylifera];;;gi|672159865|ref|XP_008799699.1| PREDICTED: two-compon…	GO:0000160,GO:0005622	K12128,K12129,K12130	Organismal Systems	Environmental adaptation	04712 Circadian rhythm - plant
comp39634_c0	gi|743764502|ref|XP_010912457.1| PREDICTED: LOW QUALITY PROTEIN: U-box domain-containing protein 25-like [Elaeis guineensis];;;gi|242065346|ref|XP_002453962.1| hypothetical protein SORBIDRAFT_04g022280 [Sorghum bicolor]_x0001_gi|241933793|gb|EES06938.1| hypothetical protein SORBIDRAFT_04g022280 [Sorghum bicolor];;;gi|672121757|ref|XP_008784183.1| PREDICTED: U-box domain-containing protein 25-like…	GO:0016567,GO:0004842,GO:0016874
comp58109_c0	gi|743765171|ref|XP_010912805.1| PREDICTED: uncharacterized protein LOC105038635 [Elaeis guineensis];;;gi|743763838|ref|XP_010912118.1| PREDICTED: uncharacterized protein LOC105038121 [Elaeis guineensis];;;gi|672136151|ref|XP_008791761.1| PREDICTED: uncharacterized protein LOC103708560 [Phoenix dactylifera];;;gi|743876792|ref|XP_010907669.1| PREDICTED: uncharacterized protein LOC105034285 [Elaeis…
comp24017_c0	gi|743766158|ref|XP_010913312.1| PREDICTED: glycine-rich cell wall structural protein 1-like [Elaeis guineensis]
comp71395_c0	gi|743766259|ref|XP_010913367.1| PREDICTED: uncharacterized protein LOC105039075 [Elaeis guineensis];;;gi|672164293|ref|XP_008802018.1| PREDICTED: uncharacterized protein LOC103715982 isoform X2 [Phoenix dactylifera];;;gi|672164291|ref|XP_008802017.1| PREDICTED: uncharacterized protein LOC103715982 isoform X1 [Phoenix dactylifera];;;gi|695044254|ref|XP_009409868.1| PREDICTED: uncharacterized prot…	GO:0005634,GO:0032259,GO:0016740,GO:0018024,GO:0008168,GO:0046872,GO:0034968,GO:0008270
comp56155_c0	gi|743766462|ref|XP_010913471.1| PREDICTED: zinc finger AN1 domain-containing stress-associated protein 12 [Elaeis guineensis];;;gi|695010771|ref|XP_009392070.1| PREDICTED: zinc finger AN1 domain-containing stress-associated protein 12 [Musa acuminata subsp. malaccensis];;;gi|734363079|gb|KHN16348.1| Zinc finger AN1 domain-containing stress-associated protein 12 [Glycine soja];;;gi|702465614|ref|…	GO:0009733,GO:0009414,GO:0009738,GO:0009867,GO:0009611,GO:0008270,GO:0006612,GO:0005622,GO:0010583,GO:0046872,GO:0010200,GO:0009753,GO:0007165,GO:0009407
comp73457_c0	gi|743766506|ref|XP_010913494.1| PREDICTED: gibberellin-regulated protein 14-like [Elaeis guineensis];;;gi|695058463|ref|XP_009417548.1| PREDICTED: gibberellin-regulated protein 3-like [Musa acuminata subsp. malaccensis];;;gi|719964911|ref|XP_010254843.1| PREDICTED: snakin-2-like [Nelumbo nucifera];;;gi|351722263|ref|NP_001236470.1| uncharacterized protein LOC100305516 precursor [Glycine max]_x00…
comp64456_c0	gi|743767126|ref|XP_010913814.1| PREDICTED: probable calcium-binding protein CML31 [Elaeis guineensis];;;gi|144954332|gb|ABP04242.1| calmodulin-like protein [Elaeis guineensis];;;gi|672117017|ref|XP_008781687.1| PREDICTED: putative calcium-binding protein CML19 [Phoenix dactylifera];;;gi|743809946|ref|XP_010928758.1| PREDICTED: probable calcium-binding protein CML31 [Elaeis guineensis];;;gi|67211…	GO:0045088,GO:0009697,GO:0005509,GO:0000165,GO:0010310,GO:0009867,GO:0006612,GO:0008150,GO:0005622,GO:0010200,GO:0030968,GO:0046872,GO:0009693	K13448	Organismal Systems	Environmental adaptation	04626 Plant-pathogen interaction
comp58736_c0	gi|743767128|ref|XP_010913816.1| PREDICTED: protein LYK5-like [Elaeis guineensis];;;gi|672117015|ref|XP_008781686.1| PREDICTED: protein LYK5-like [Phoenix dactylifera];;;gi|743767130|ref|XP_010913817.1| PREDICTED: protein LYK5-like [Elaeis guineensis];;;gi|695017810|ref|XP_009395847.1| PREDICTED: protein LYK5 [Musa acuminata subsp. malaccensis];;;gi|125538440|gb|EAY84835.1| hypothetical protein O…	GO:0004672,GO:0005524,GO:0006468,GO:0016740,GO:0016310,GO:0010200,GO:0004714,GO:0004715,GO:0018108,GO:0016301,GO:0008061	K13429,K13430	Organismal Systems	Environmental adaptation	04626 Plant-pathogen interaction
comp58736_c1	gi|743767128|ref|XP_010913816.1| PREDICTED: protein LYK5-like [Elaeis guineensis];;;gi|743767130|ref|XP_010913817.1| PREDICTED: protein LYK5-like [Elaeis guineensis];;;gi|672117015|ref|XP_008781686.1| PREDICTED: protein LYK5-like [Phoenix dactylifera];;;gi|695017810|ref|XP_009395847.1| PREDICTED: protein LYK5 [Musa acuminata subsp. malaccensis];;;gi|672117448|ref|XP_008781910.1| PREDICTED: protei…	GO:0004672,GO:0005524,GO:0016740,GO:0006468,GO:0016310,GO:0010200,GO:0004714,GO:0018108,GO:0016301,GO:0008061
comp64541_c0	gi|743767134|ref|XP_010913819.1| PREDICTED: uncharacterized protein LOC105039376 [Elaeis guineensis];;;gi|672117003|ref|XP_008781680.1| PREDICTED: uncharacterized protein LOC103701423 [Phoenix dactylifera];;;gi|514765773|ref|XP_004965834.1| PREDICTED: uncharacterized protein LOC101755540 [Setaria italica];;;gi|218198576|gb|EEC81003.1| hypothetical protein OsI_23761 [Oryza sativa Indica Group];;;g…
comp68498_c0	gi|743767141|ref|XP_010913823.1| PREDICTED: LOW QUALITY PROTEIN: HEAT repeat-containing protein 5A-like [Elaeis guineensis];;;gi|672164309|ref|XP_008802026.1| PREDICTED: HEAT repeat-containing protein 5B isoform X3 [Phoenix dactylifera];;;gi|672164311|ref|XP_008802028.1| PREDICTED: HEAT repeat-containing protein 5B isoform X4 [Phoenix dactylifera];;;gi|672164307|ref|XP_008802025.1| PREDICTED: HEA…
comp65370_c1	gi|743767582|ref|XP_010914059.1| PREDICTED: tetraspanin-8-like [Elaeis guineensis];;;gi|672116427|ref|XP_008781378.1| PREDICTED: tetraspanin-8 [Phoenix dactylifera];;;gi|695044856|ref|XP_009410199.1| PREDICTED: tetraspanin-8-like [Musa acuminata subsp. malaccensis];;;gi|530278498|gb|AGT16475.1| senescence-associated protein [Saccharum hybrid cultivar R570];;;gi|242044742|ref|XP_002460242.1| hypot…	GO:0016020,GO:0016021
comp61961_c0	gi|743767620|ref|XP_010914078.1| PREDICTED: probable alpha,alpha-trehalose-phosphate synthase [UDP-forming] 9 [Elaeis guineensis];;;gi|672115077|ref|XP_008779630.1| PREDICTED: probable alpha,alpha-trehalose-phosphate synthase [UDP-forming] 9 [Phoenix dactylifera];;;gi|672141211|ref|XP_008794427.1| PREDICTED: probable alpha,alpha-trehalose-phosphate synthase [UDP-forming] 9, partial [Phoenix dacty…	GO:0003824,GO:0003825,GO:0016787,GO:0016740,GO:0004805,GO:0005829,GO:0016757,GO:0016311,GO:0008152,GO:0005992,GO:0005739	K16055	Metabolism	Carbohydrate metabolism	00500 Starch and sucrose metabolism
comp62827_c1	gi|743767940|ref|XP_010914245.1| PREDICTED: uncharacterized protein LOC105039691 [Elaeis guineensis];;;gi|672178391|ref|XP_008809328.1| PREDICTED: uncharacterized protein DDB_G0283357-like isoform X1 [Phoenix dactylifera];;;gi|672161713|ref|XP_008800684.1| PREDICTED: uncharacterized protein LOC103714971 [Phoenix dactylifera];;;gi|195616594|gb|ACG30127.1| VQ motif family protein [Zea mays];;;gi|74…
comp67228_c0	gi|743768219|ref|XP_010914387.1| PREDICTED: peroxidase 3-like [Elaeis guineensis];;;gi|672184808|ref|XP_008812662.1| PREDICTED: peroxidase 3-like [Phoenix dactylifera];;;gi|743768213|ref|XP_010914386.1| PREDICTED: peroxidase 3-like [Elaeis guineensis];;;gi|695075570|ref|XP_009385027.1| PREDICTED: peroxidase 3-like [Musa acuminata subsp. malaccensis];;;gi|695062107|ref|XP_009419515.1| PREDICTED: p…	GO:0006979,GO:0020037,GO:0046872,GO:0042744,GO:0005576,GO:0004601,GO:0055114,GO:0016491	K00430	Metabolism	Biosynthesis of other secondary metabolites	00940 Phenylpropanoid biosynthesis
comp69478_c0	gi|743768251|ref|XP_010914403.1| PREDICTED: uncharacterized protein LOC105039818 [Elaeis guineensis]_x0001_gi|743768253|ref|XP_010914404.1| PREDICTED: uncharacterized protein LOC105039818 [Elaeis guineensis];;;gi|672189067|ref|XP_008813744.1| PREDICTED: uncharacterized protein LOC103724304 [Phoenix dactylifera];;;gi|672193893|ref|XP_008776154.1| PREDICTED: uncharacterized protein LOC103696336 [Ph…	GO:0006486
comp70675_c0	gi|743768602|ref|XP_010914578.1| PREDICTED: solute carrier family 40 member 2, chloroplastic isoform X2 [Elaeis guineensis];;;gi|743768598|ref|XP_010914576.1| PREDICTED: solute carrier family 40 member 2, chloroplastic isoform X1 [Elaeis guineensis]_x0001_gi|743768600|ref|XP_010914577.1| PREDICTED: solute carrier family 40 member 2, chloroplastic isoform X1 [Elaeis guineensis];;;gi|672178261|ref|…	GO:0009536,GO:0034755,GO:0009507,GO:0016020,GO:0005381,GO:0016021,GO:0009941,GO:0005623,GO:0006810,GO:0006811,GO:0005215,GO:0006879
comp46641_c0	gi|743768724|ref|XP_010914640.1| PREDICTED: uncharacterized protein LOC105039981 [Elaeis guineensis];;;gi|743820449|ref|XP_010931782.1| PREDICTED: uncharacterized protein LOC105052617 [Elaeis guineensis];;;gi|743820445|ref|XP_010931781.1| PREDICTED: uncharacterized protein LOC105052616 [Elaeis guineensis];;;gi|672163767|ref|XP_008801739.1| PREDICTED: uncharacterized protein LOC103715769 [Phoenix …
comp70220_c0	gi|743768761|ref|XP_010914658.1| PREDICTED: E3 ubiquitin-protein ligase UPL6-like isoform X1 [Elaeis guineensis];;;gi|743855608|ref|XP_010941512.1| PREDICTED: E3 ubiquitin-protein ligase UPL6 [Elaeis guineensis];;;gi|672163793|ref|XP_008801753.1| PREDICTED: E3 ubiquitin-protein ligase UPL6 isoform X2 [Phoenix dactylifera];;;gi|672163791|ref|XP_008801752.1| PREDICTED: E3 ubiquitin-protein ligase U…	GO:0016567,GO:0008152,GO:0004842,GO:0016874	K10589	Genetic Information Processing	Folding, sorting and degradation	04120 Ubiquitin mediated proteolysis
comp63291_c0	gi|743768767|ref|XP_010914661.1| PREDICTED: nuclear export mediator factor NEMF isoform X2 [Elaeis guineensis];;;gi|743768765|ref|XP_010914660.1| PREDICTED: nuclear export mediator factor NEMF isoform X1 [Elaeis guineensis];;;gi|672163799|ref|XP_008801756.1| PREDICTED: nuclear export mediator factor NEMF isoform X1 [Phoenix dactylifera]_x0001_gi|672163801|ref|XP_008801758.1| PREDICTED: nuclear ex…	GO:0046872,GO:0003676,GO:0000956,GO:0008270	K10589	Genetic Information Processing	Folding, sorting and degradation	04120 Ubiquitin mediated proteolysis
comp70738_c0	gi|743769510|ref|XP_010915045.1| PREDICTED: MAR-binding filament-like protein 1 [Elaeis guineensis]_x0001_gi|743769512|ref|XP_010915046.1| PREDICTED: MAR-binding filament-like protein 1 [Elaeis guineensis];;;gi|672139329|ref|XP_008793446.1| PREDICTED: MAR-binding filament-like protein 1 isoform X1 [Phoenix dactylifera];;;gi|672139331|ref|XP_008793447.1| PREDICTED: MAR-binding filament-like protei…	GO:0009664,GO:0009507,GO:0009902,GO:0019760,GO:0006098,GO:0019252,GO:0042646,GO:0000023,GO:0019288,GO:0010075,GO:0005982,GO:0009534,GO:0006655,GO:0009535	K09291,K00826,K12472;;;K09291,K00826,K12472;;;K09291,K00826,K12472;;;K09291,K00826,K12472;;;K09291,K00826,K12472;;;K09291,K00826,K12472;;;K09291,K00826,K12472;;;K09291,K00826,K12472	Metabolism;;;Metabolism;;;Metabolism;;;Metabolism;;;Metabolism;;;Metabolism;;;Genetic Information Processing;;;Cellular Processes	Overview;;;Amino acid metabolism;;;Metabolism of cofactors and vitamins;;;Amino acid metabolism;;;Overview;;;Amino acid metabolism;;;Translation;;;Transport and catabolism	01230 Biosynthesis of amino acids;;;00280 Valine, leucine and isoleucine degradation;;;00770 Pantothenate and CoA biosynthesis;;;00290 Valine, leucine and isoleucine biosynthesis;;;01210 2-Oxocarboxylic acid metabolism;;;00270 Cysteine and methionine metabolism;;;03013 RNA transport;;;04144 Endocytosis
comp67661_c1	gi|743769992|ref|XP_010915288.1| PREDICTED: heat shock factor protein HSF30-like [Elaeis guineensis]_x0001_gi|743769996|ref|XP_010915289.1| PREDICTED: heat shock factor protein HSF30-like [Elaeis guineensis];;;gi|672118595|ref|XP_008782512.1| PREDICTED: heat shock factor protein HSF30-like [Phoenix dactylifera];;;gi|695004334|ref|XP_009388571.1| PREDICTED: heat shock factor protein HSF30-like [Mu…	GO:0005634,GO:0006355,GO:0003700,GO:0003677,GO:0043565
comp67384_c1	gi|743770016|ref|XP_010915300.1| PREDICTED: uncharacterized protein LOC105040463 [Elaeis guineensis];;;gi|695062031|ref|XP_009419472.1| PREDICTED: uncharacterized protein LOC103999442 [Musa acuminata subsp. malaccensis];;;gi|514769473|ref|XP_004966754.1| PREDICTED: uncharacterized protein LOC101758524 [Setaria italica];;;gi|743755416|ref|XP_010909078.1| PREDICTED: uncharacterized protein LOC10503…	GO:0016021,GO:0043531
comp71493_c0	gi|743770022|ref|XP_010915303.1| PREDICTED: uncharacterized protein LOC105040466 isoform X2 [Elaeis guineensis];;;gi|743770024|ref|XP_010915304.1| PREDICTED: uncharacterized protein LOC105040466 isoform X3 [Elaeis guineensis];;;gi|743770020|ref|XP_010915302.1| PREDICTED: uncharacterized protein LOC105040466 isoform X1 [Elaeis guineensis];;;gi|672135209|ref|XP_008791270.1| PREDICTED: uncharacteriz…	GO:0008150,GO:0010200
comp65234_c0	gi|743770354|ref|XP_010915465.1| PREDICTED: protein BZR1 homolog 3-like [Elaeis guineensis];;;gi|218198368|gb|EEC80795.1| hypothetical protein OsI_23332 [Oryza sativa Indica Group];;;gi|115468482|ref|NP_001057840.1| Os06g0552300 [Oryza sativa Japonica Group]_x0001_gi|75112573|sp|Q5Z9E5.1|BZR3_ORYSJ RecName: Full=Protein BZR1 homolog 3; Short=OsBZR3; AltName: Full=Protein BRASSINAZOLE-RESISTANT 1 …	GO:0006355,GO:0008150,GO:0040008,GO:0003677,GO:0009742,GO:0006351	K14503	Environmental Information Processing	Signal transduction	04075 Plant hormone signal transduction
comp171961_c0	gi|743770729|ref|XP_010915655.1| PREDICTED: pentatricopeptide repeat-containing protein At3g49170, chloroplastic [Elaeis guineensis];;;gi|672121334|ref|XP_008783966.1| PREDICTED: pentatricopeptide repeat-containing protein At3g49170, chloroplastic [Phoenix dactylifera];;;gi|695033995|ref|XP_009404489.1| PREDICTED: pentatricopeptide repeat-containing protein At3g49170, chloroplastic [Musa acuminat…	GO:0004672,GO:0009793,GO:0016787,GO:0005524,GO:0006468,GO:0008568,GO:0008152	K00857,K14442,K00901,K13800,K01074,K01176,K07178,K01455;;;K00857,K14442,K00901,K13800,K01074,K01176,K07178,K01455;;;K00857,K14442,K00901,K13800,K01074,K01176,K07178,K01455;;;K00857,K14442,K00901,K13800,K01074,K01176,K07178,K01455;;;K00857,K14442,K00901,K13800,K01074,K01176,K07178,K01455;;;K00857,K14442,K00901,K13800,K01074,K01176,K07178,K01455;;;K00857,K14442,K00901,K13800,K01074,K01176,K07178,K0…	Metabolism;;;Metabolism;;;Metabolism;;;Metabolism;;;Genetic Information Processing;;;Metabolism;;;Genetic Information Processing;;;Metabolism;;;Environmental Information Processing;;;Metabolism;;;Metabolism;;;Metabolism;;;Metabolism	Overview;;;Lipid metabolism;;;Carbohydrate metabolism;;;Nucleotide metabolism;;;Folding, sorting and degradation;;;Overview;;;Translation;;;Carbohydrate metabolism;;;Signal transduction;;;Metabolism of other amino acids;;;Lipid metabolism;;;Energy metabolism;;;Lipid metabolism	01200 Carbon metabolism;;;00561 Glycerolipid metabolism;;;00500 Starch and sucrose metabolism;;;00240 Pyrimidine metabolism;;;03018 RNA degradation;;;01212 Fatty acid metabolism;;;03008 Ribosome biogenesis in eukaryotes;;;00630 Glyoxylate and dicarboxylate metabolism;;;04070 Phosphatidylinositol signaling system;;;00460 Cyanoamino acid metabolism;;;00564 Glycerophospholipid metabolism;;;00910 Nit…
comp50535_c0	gi|743770889|ref|XP_010915732.1| PREDICTED: uncharacterized protein At5g41620-like [Elaeis guineensis];;;gi|672142285|ref|XP_008795001.1| PREDICTED: uncharacterized protein At5g41620 [Phoenix dactylifera];;;gi|743800166|ref|XP_010925794.1| PREDICTED: uncharacterized protein At5g41620-like isoform X2 [Elaeis guineensis];;;gi|743800164|ref|XP_010925793.1| PREDICTED: uncharacterized protein At5g4162…
comp58529_c0	gi|743771072|ref|XP_010915823.1| PREDICTED: uncharacterized protein LOC105040818 [Elaeis guineensis];;;gi|672107199|ref|XP_008799063.1| PREDICTED: uncharacterized protein LOC103713782 [Phoenix dactylifera];;;gi|719980182|ref|XP_010249715.1| PREDICTED: uncharacterized protein LOC104592187 [Nelumbo nucifera];;;gi|719994188|ref|XP_010254104.1| PREDICTED: uncharacterized protein LOC104595187 [Nelumbo…	GO:0016021	K11996,K12813;;;K11996,K12813	Genetic Information Processing;;;Genetic Information Processing	Transcription;;;Folding, sorting and degradation	03040 Spliceosome;;;04122 Sulfur relay system
comp72166_c0	gi|743771296|ref|XP_010915936.1| PREDICTED: LOW QUALITY PROTEIN: clustered mitochondria protein [Elaeis guineensis];;;gi|672119913|ref|XP_008783210.1| PREDICTED: clustered mitochondria protein homolog isoform X1 [Phoenix dactylifera];;;gi|672119915|ref|XP_008783211.1| PREDICTED: clustered mitochondria protein homolog isoform X2 [Phoenix dactylifera];;;gi|34395384|dbj|BAC84544.1| putative tetratri…	GO:0005737,GO:0016556	K01647;;;K01647;;;K01647;;;K01647;;;K01647	Metabolism;;;Metabolism;;;Metabolism;;;Metabolism;;;Metabolism	Carbohydrate metabolism;;;Overview;;;Carbohydrate metabolism;;;Overview;;;Overview	00630 Glyoxylate and dicarboxylate metabolism;;;01200 Carbon metabolism;;;00020 Citrate cycle (TCA cycle);;;01210 2-Oxocarboxylic acid metabolism;;;01230 Biosynthesis of amino acids
comp70344_c0	gi|743771320|ref|XP_010915948.1| PREDICTED: uncharacterized protein LOC105040899 isoform X1 [Elaeis guineensis]_x0001_gi|743771322|ref|XP_010915949.1| PREDICTED: uncharacterized protein LOC105040899 isoform X1 [Elaeis guineensis]_x0001_gi|743771324|ref|XP_010915950.1| PREDICTED: uncharacterized protein LOC105040899 isoform X1 [Elaeis guineensis]_x0001_gi|743771326|ref|XP_010915951.1| PREDICTED: u…
comp46694_c0	gi|743771320|ref|XP_010915948.1| PREDICTED: uncharacterized protein LOC105040899 isoform X1 [Elaeis guineensis]_x0001_gi|743771322|ref|XP_010915949.1| PREDICTED: uncharacterized protein LOC105040899 isoform X1 [Elaeis guineensis]_x0001_gi|743771324|ref|XP_010915950.1| PREDICTED: uncharacterized protein LOC105040899 isoform X1 [Elaeis guineensis]_x0001_gi|743771326|ref|XP_010915951.1| PREDICTED: u…
comp73280_c0	gi|743771485|ref|XP_010916030.1| PREDICTED: fasciclin-like arabinogalactan protein 12 [Elaeis guineensis];;;gi|672119751|ref|XP_008783124.1| PREDICTED: fasciclin-like arabinogalactan protein 6 [Phoenix dactylifera];;;gi|743756889|ref|XP_010919222.1| PREDICTED: fasciclin-like arabinogalactan protein 9 [Elaeis guineensis];;;gi|695033858|ref|XP_009404414.1| PREDICTED: fasciclin-like arabinogalactan …	GO:0016132,GO:0010054	K03456	Genetic Information Processing	Translation	03015 mRNA surveillance pathway
comp71487_c2	gi|743771729|ref|XP_010916157.1| PREDICTED: uncharacterized protein LOC105041064 [Elaeis guineensis];;;gi|672107701|ref|XP_008781099.1| PREDICTED: uncharacterized protein LOC103700966 [Phoenix dactylifera];;;gi|672114030|ref|XP_008775064.1| PREDICTED: uncharacterized protein LOC103695492 [Phoenix dactylifera];;;gi|743800846|ref|XP_010926145.1| PREDICTED: uncharacterized protein LOC105048521 [Elae…	GO:0009697,GO:0006979,GO:0031348,GO:0009863,GO:0045087	K19476	Cellular Processes	Transport and catabolism	04144 Endocytosis
comp73315_c0	gi|743772056|ref|XP_010916324.1| PREDICTED: uncharacterized protein LOC105041168 [Elaeis guineensis];;;gi|695000076|ref|XP_009410113.1| PREDICTED: uncharacterized protein LOC103992216 [Musa acuminata subsp. malaccensis];;;gi|743800679|ref|XP_010926066.1| PREDICTED: uncharacterized protein LOC105048460 [Elaeis guineensis];;;gi|672172359|ref|XP_008806268.1| PREDICTED: uncharacterized protein LOC103…
comp78217_c0	gi|743772336|ref|XP_010916475.1| PREDICTED: uncharacterized protein LOC105041278 [Elaeis guineensis];;;gi|672159120|ref|XP_008799314.1| PREDICTED: uncharacterized protein LOC103713999 isoform X4 [Phoenix dactylifera];;;gi|672159118|ref|XP_008799313.1| PREDICTED: uncharacterized protein LOC103713999 isoform X3 [Phoenix dactylifera];;;gi|672159116|ref|XP_008799312.1| PREDICTED: uncharacterized prot…	GO:0006355,GO:0003700,GO:0010167,GO:0009737,GO:0015706,GO:0003677
comp68344_c1	gi|743772336|ref|XP_010916475.1| PREDICTED: uncharacterized protein LOC105041278 [Elaeis guineensis];;;gi|743802006|ref|XP_010926495.1| PREDICTED: transcription factor LUX isoform X1 [Elaeis guineensis];;;gi|672118191|ref|XP_008782297.1| PREDICTED: probable transcription factor GLK2 [Phoenix dactylifera];;;gi|672159114|ref|XP_008799311.1| PREDICTED: probable transcription factor GLK2 isoform X1 […	GO:0003677	K14317,K14491;;;K14317,K14491	Environmental Information Processing;;;Genetic Information Processing	Signal transduction;;;Translation	04075 Plant hormone signal transduction;;;03013 RNA transport
comp67395_c0	gi|743772455|ref|XP_010916536.1| PREDICTED: protein FAF-like, chloroplastic isoform X2 [Elaeis guineensis];;;gi|743772453|ref|XP_010916535.1| PREDICTED: protein FAF-like, chloroplastic isoform X1 [Elaeis guineensis];;;gi|695004739|ref|XP_009388789.1| PREDICTED: protein FAF-like, chloroplastic [Musa acuminata subsp. malaccensis];;;gi|672118147|ref|XP_008782273.1| PREDICTED: helicase SWR1-like [Pho…	GO:0008150
comp68818_c0	gi|743773293|ref|XP_010916985.1| PREDICTED: ABC transporter F family member 2-like [Elaeis guineensis];;;gi|672182661|ref|XP_008811580.1| PREDICTED: ABC transporter F family member 5-like [Phoenix dactylifera];;;gi|695033032|ref|XP_009404064.1| PREDICTED: ABC transporter F family member 5-like isoform X2 [Musa acuminata subsp. malaccensis];;;gi|695033030|ref|XP_009404063.1| PREDICTED: ABC transpo…	GO:0005524,GO:0000166,GO:0016887,GO:0008152,GO:0009624,GO:0006810,GO:0005215	K05663,K05643,K05658,K05677,K02045,K05657;;;K05663,K05643,K05658,K05677,K02045,K05657;;;K05663,K05643,K05658,K05677,K02045,K05657	Environmental Information Processing;;;Metabolism;;;Cellular Processes	Membrane transport;;;Energy metabolism;;;Transport and catabolism	02010 ABC transporters;;;00920 Sulfur metabolism;;;04146 Peroxisome
comp98678_c0	gi|743773437|ref|XP_010917061.1| PREDICTED: probable calcium-binding protein CML45 [Elaeis guineensis];;;gi|672171913|ref|XP_008806035.1| PREDICTED: probable calcium-binding protein CML45 [Phoenix dactylifera];;;gi|743802235|ref|XP_010926561.1| PREDICTED: probable calcium-binding protein CML45 [Elaeis guineensis];;;gi|672108192|ref|XP_008783857.1| PREDICTED: probable calcium-binding protein CML45…	GO:0005509,GO:0008150,GO:0005575,GO:0046872	K02183;;;K02183	Organismal Systems;;;Environmental Information Processing	Environmental adaptation;;;Signal transduction	04626 Plant-pathogen interaction;;;04070 Phosphatidylinositol signaling system
comp64867_c0	gi|743773874|ref|XP_010917290.1| PREDICTED: protein SHOOT GRAVITROPISM 5-like [Elaeis guineensis];;;gi|672173043|ref|XP_008806637.1| PREDICTED: protein SHOOT GRAVITROPISM 5-like [Phoenix dactylifera];;;gi|695044614|ref|XP_009410067.1| PREDICTED: protein SHOOT GRAVITROPISM 5-like [Musa acuminata subsp. malaccensis];;;gi|672131341|ref|XP_008789229.1| PREDICTED: protein SHOOT GRAVITROPISM 5 [Phoenix…	GO:0046872,GO:0003676	K12309;;;K12309;;;K12309;;;K12309;;;K12309	Metabolism;;;Metabolism;;;Metabolism;;;Metabolism;;;Metabolism	Glycan biosynthesis and metabolism;;;Lipid metabolism;;;Glycan biosynthesis and metabolism;;;Carbohydrate metabolism;;;Glycan biosynthesis and metabolism	00531 Glycosaminoglycan degradation;;;00600 Sphingolipid metabolism;;;00511 Other glycan degradation;;;00052 Galactose metabolism;;;00604 Glycosphingolipid biosynthesis - ganglio series
comp56720_c0	gi|743773995|ref|XP_010917352.1| PREDICTED: RING-H2 finger protein ATL3 [Elaeis guineensis]
comp39663_c0	gi|743773995|ref|XP_010917352.1| PREDICTED: RING-H2 finger protein ATL3 [Elaeis guineensis];;;gi|672200345|ref|XP_008777854.1| PREDICTED: RING-H2 finger protein ATL3-like [Phoenix dactylifera];;;gi|695038348|ref|XP_009406682.1| PREDICTED: RING-H2 finger protein ATL3-like [Musa acuminata subsp. malaccensis];;;gi|672161338|ref|XP_008800481.1| PREDICTED: RING-H2 finger protein ATL3-like [Phoenix dac…	GO:0046872,GO:0008270	K05283,K10875,K10601,K01230,K14317;;;K05283,K10875,K10601,K01230,K14317;;;K05283,K10875,K10601,K01230,K14317;;;K05283,K10875,K10601,K01230,K14317;;;K05283,K10875,K10601,K01230,K14317;;;K05283,K10875,K10601,K01230,K14317	Genetic Information Processing;;;Metabolism;;;Genetic Information Processing;;;Genetic Information Processing;;;Genetic Information Processing;;;Metabolism	Replication and repair;;;Glycan biosynthesis and metabolism;;;Folding, sorting and degradation;;;Folding, sorting and degradation;;;Translation;;;Glycan biosynthesis and metabolism	03440 Homologous recombination;;;00510 N-Glycan biosynthesis;;;04141 Protein processing in endoplasmic reticulum;;;04120 Ubiquitin mediated proteolysis;;;03013 RNA transport;;;00563 Glycosylphosphatidylinositol(GPI)-anchor biosynthesis
comp65029_c1	gi|743774075|ref|XP_010917392.1| PREDICTED: ethylene-responsive transcription factor 1-like [Elaeis guineensis];;;gi|672150898|ref|XP_008797374.1| PREDICTED: ethylene-responsive transcription factor 1-like [Phoenix dactylifera];;;gi|672122085|ref|XP_008784363.1| PREDICTED: ethylene-responsive transcription factor 1-like [Phoenix dactylifera];;;gi|743850321|ref|XP_010939857.1| PREDICTED: ethylene-…	GO:0009873,GO:0005634,GO:0070483,GO:0001666,GO:0006355,GO:0003700,GO:0016020,GO:0006952,GO:0005515,GO:0003677,GO:0005886,GO:0006351
comp57359_c1	gi|743774139|ref|XP_010917423.1| PREDICTED: uncharacterized protein LOC105042019 [Elaeis guineensis];;;gi|672166915|ref|XP_008803397.1| PREDICTED: uncharacterized protein LOC103716956 [Phoenix dactylifera];;;gi|672161397|ref|XP_008800514.1| PREDICTED: uncharacterized protein LOC103714858 [Phoenix dactylifera];;;gi|743850357|ref|XP_010939867.1| PREDICTED: uncharacterized protein LOC105058597 [Elae…
comp62389_c0	gi|743774207|ref|XP_010917454.1| PREDICTED: protein YLS9-like [Elaeis guineensis];;;gi|672161211|ref|XP_008800413.1| PREDICTED: protein YLS9-like [Phoenix dactylifera];;;gi|743878945|ref|XP_010908302.1| PREDICTED: protein YLS9-like [Elaeis guineensis];;;gi|695026051|ref|XP_009400299.1| PREDICTED: protein YLS9-like [Musa acuminata subsp. malaccensis];;;gi|672111844|ref|XP_008802758.1| PREDICTED: p…	GO:0008150,GO:0005575
comp22166_c0	gi|743774337|ref|XP_010917520.1| PREDICTED: uncharacterized protein LOC105042116 [Elaeis guineensis];;;gi|672170470|ref|XP_008805293.1| PREDICTED: uncharacterized protein LOC103718316 isoform X2 [Phoenix dactylifera];;;gi|672170468|ref|XP_008805292.1| PREDICTED: uncharacterized protein LOC103718316 isoform X1 [Phoenix dactylifera];;;gi|255540225|ref|XP_002511177.1| hypothetical protein RCOM_15060…	GO:0003824,GO:0016740,GO:0008152
comp70775_c4	gi|743774373|ref|XP_010917537.1| PREDICTED: uncharacterized protein LOC105042134 isoform X2 [Elaeis guineensis];;;gi|743774371|ref|XP_010917536.1| PREDICTED: uncharacterized protein LOC105042134 isoform X1 [Elaeis guineensis];;;gi|672170556|ref|XP_008805338.1| PREDICTED: uncharacterized protein LOC103718341 [Phoenix dactylifera];;;gi|743765604|ref|XP_010913028.1| PREDICTED: uncharacterized protei…	GO:0008150,GO:0003674
comp66564_c1	gi|743775080|ref|XP_010917914.1| PREDICTED: uncharacterized protein LOC105042416 [Elaeis guineensis];;;gi|672202400|ref|XP_008778376.1| PREDICTED: uncharacterized protein LOC103698166, partial [Phoenix dactylifera];;;gi|672208594|ref|XP_008780325.1| PREDICTED: uncharacterized protein LOC103700136, partial [Phoenix dactylifera];;;gi|672157930|ref|XP_008798689.1| PREDICTED: uncharacterized protein …
comp69048_c0	gi|743775430|ref|XP_010918092.1| PREDICTED: uncharacterized protein LOC105042533 [Elaeis guineensis]_x0001_gi|743775432|ref|XP_010918093.1| PREDICTED: uncharacterized protein LOC105042533 [Elaeis guineensis]_x0001_gi|743775434|ref|XP_010918094.1| PREDICTED: uncharacterized protein LOC105042533 [Elaeis guineensis];;;gi|672160547|ref|XP_008800056.1| PREDICTED: uncharacterized protein LOC103714549 […	GO:0008150,GO:0015996
comp68932_c0	gi|743775538|ref|XP_010918151.1| PREDICTED: 24-methylenesterol C-methyltransferase 2 [Elaeis guineensis];;;gi|672123397|ref|XP_008785060.1| PREDICTED: 24-methylenesterol C-methyltransferase 2 isoform X2 [Phoenix dactylifera];;;gi|672123395|ref|XP_008785059.1| PREDICTED: 24-methylenesterol C-methyltransferase 2 isoform X1 [Phoenix dactylifera];;;gi|672160516|ref|XP_008800041.1| PREDICTED: 24-methy…	GO:0009825,GO:0005794,GO:0032259,GO:0010051,GO:0016740,GO:0006084,GO:0016132,GO:0005829,GO:0006629,GO:0006694,GO:0008168,GO:0008202,GO:0032876,GO:0030797,GO:0016020,GO:0008757,GO:0016021,GO:0005783,GO:0008152,GO:0019288,GO:0007389,GO:0016126	K08242	Metabolism	Lipid metabolism	00100 Steroid biosynthesis
comp62365_c2	gi|743775653|ref|XP_010918213.1| PREDICTED: dehydrin COR410-like [Elaeis guineensis];;;gi|672136559|ref|XP_008791981.1| PREDICTED: dehydrin COR410-like [Phoenix dactylifera];;;gi|672157064|ref|XP_008798225.1| PREDICTED: dehydrin COR410-like [Phoenix dactylifera];;;gi|743867124|ref|XP_010905235.1| PREDICTED: dehydrin COR410 [Elaeis guineensis];;;gi|695070092|ref|XP_009382058.1| PREDICTED: dehydrin…	GO:0009409,GO:0009506,GO:0005634,GO:0003779,GO:0005829,GO:0006950,GO:0009414,GO:0009415,GO:0005737,GO:0009737,GO:0010029,GO:0009651,GO:0016020,GO:0009269,GO:0009631
comp72078_c1	gi|743775688|ref|XP_010918232.1| PREDICTED: uncharacterized protein LOC105042646 [Elaeis guineensis];;;gi|672136615|ref|XP_008792011.1| PREDICTED: uncharacterized protein LOC103708735 [Phoenix dactylifera];;;gi|357147231|ref|XP_003574270.1| PREDICTED: uncharacterized protein LOC100827696 [Brachypodium distachyon];;;gi|357114196|ref|XP_003558886.1| PREDICTED: uncharacterized protein LOC100824736 […
comp70869_c0	gi|743775851|ref|XP_010918318.1| PREDICTED: nucleolin-like isoform X2 [Elaeis guineensis];;;gi|743775849|ref|XP_010918317.1| PREDICTED: nucleolin-like isoform X1 [Elaeis guineensis];;;gi|672157628|ref|XP_008798532.1| PREDICTED: nucleolin-like isoform X2 [Phoenix dactylifera];;;gi|672157626|ref|XP_008798531.1| PREDICTED: nucleolin-like isoform X1 [Phoenix dactylifera];;;gi|695005251|ref|XP_0093890…	GO:0000166,GO:0003676,GO:0000398	K12741,K14411,K12885,K14314,K13126;;;K12741,K14411,K12885,K14314,K13126;;;K12741,K14411,K12885,K14314,K13126;;;K12741,K14411,K12885,K14314,K13126	Genetic Information Processing;;;Genetic Information Processing;;;Genetic Information Processing;;;Genetic Information Processing	Translation;;;Translation;;;Folding, sorting and degradation;;;Transcription	03015 mRNA surveillance pathway;;;03013 RNA transport;;;03018 RNA degradation;;;03040 Spliceosome
comp65002_c1	gi|743776201|ref|XP_010918502.1| PREDICTED: luminal-binding protein 4-like [Elaeis guineensis];;;gi|672145608|ref|XP_008796727.1| PREDICTED: luminal-binding protein 5 [Phoenix dactylifera];;;gi|695012158|ref|XP_009392825.1| PREDICTED: luminal-binding protein 2 [Musa acuminata subsp. malaccensis];;;gi|629107409|gb|KCW72555.1| hypothetical protein EUGRSUZ_E01024 [Eucalyptus grandis];;;gi|728822534|…	GO:0005524,GO:0000166	K09490;;;K09490	Genetic Information Processing;;;Genetic Information Processing	Folding, sorting and degradation;;;Folding, sorting and degradation	04141 Protein processing in endoplasmic reticulum;;;03060 Protein export
comp65002_c0	gi|743776201|ref|XP_010918502.1| PREDICTED: luminal-binding protein 4-like [Elaeis guineensis];;;gi|672145608|ref|XP_008796727.1| PREDICTED: luminal-binding protein 5 [Phoenix dactylifera];;;gi|743831898|ref|XP_010934830.1| PREDICTED: luminal-binding protein 4 [Elaeis guineensis];;;gi|695012158|ref|XP_009392825.1| PREDICTED: luminal-binding protein 2 [Musa acuminata subsp. malaccensis];;;gi|69506…	GO:0005524,GO:0000166,GO:0005783,GO:0032440,GO:0055114,GO:0016491,GO:0005788	K09490;;;K09490	Genetic Information Processing;;;Genetic Information Processing	Folding, sorting and degradation;;;Folding, sorting and degradation	03060 Protein export;;;04141 Protein processing in endoplasmic reticulum
comp69174_c0	gi|743776314|ref|XP_010918562.1| PREDICTED: probable mitochondrial adenine nucleotide transporter BTL3 isoform X1 [Elaeis guineensis];;;gi|672171444|ref|XP_008805793.1| PREDICTED: uncharacterized protein LOC103718653 isoform X1 [Phoenix dactylifera]_x0001_gi|672171446|ref|XP_008805794.1| PREDICTED: uncharacterized protein LOC103718653 isoform X1 [Phoenix dactylifera];;;gi|695003906|ref|XP_0093879…	GO:0016020,GO:0016021,GO:0006810,GO:0055085	K15397,K14406,K05857,K13354;;;K15397,K14406,K05857,K13354;;;K15397,K14406,K05857,K13354;;;K15397,K14406,K05857,K13354;;;K15397,K14406,K05857,K13354	Cellular Processes;;;Environmental Information Processing;;;Genetic Information Processing;;;Metabolism;;;Metabolism	Transport and catabolism;;;Signal transduction;;;Translation;;;Carbohydrate metabolism;;;Lipid metabolism	04146 Peroxisome;;;04070 Phosphatidylinositol signaling system;;;03015 mRNA surveillance pathway;;;00562 Inositol phosphate metabolism;;;00062 Fatty acid elongation
comp56670_c0	gi|743778496|ref|XP_010919711.1| PREDICTED: ethylene-responsive transcription factor ERF105-like [Elaeis guineensis];;;gi|672206915|ref|XP_008779563.1| PREDICTED: ethylene-responsive transcription factor ERF105-like, partial [Phoenix dactylifera];;;gi|720008943|ref|XP_010258783.1| PREDICTED: ethylene-responsive transcription factor 5 [Nelumbo nucifera];;;gi|672125693|ref|XP_008786269.1| PREDICTED…	GO:0005634,GO:0006355,GO:0003700,GO:0003677,GO:0006351
comp70140_c5	gi|743778687|ref|XP_010919810.1| PREDICTED: probable receptor-like protein kinase At5g47070 isoform X1 [Elaeis guineensis]_x0001_gi|743778689|ref|XP_010919811.1| PREDICTED: probable receptor-like protein kinase At5g47070 isoform X1 [Elaeis guineensis]_x0001_gi|743778691|ref|XP_010919812.1| PREDICTED: probable receptor-like protein kinase At5g47070 isoform X1 [Elaeis guineensis];;;gi|672142034|ref…	GO:0004672,GO:0004674,GO:0005524,GO:0006468,GO:0016740,GO:0016310,GO:0000166,GO:0016301	K18873,K13430	Organismal Systems	Environmental adaptation	04626 Plant-pathogen interaction
comp72565_c0	gi|743778697|ref|XP_010919815.1| PREDICTED: beta-amylase 3, chloroplastic isoform X1 [Elaeis guineensis];;;gi|672142032|ref|XP_008794866.1| PREDICTED: beta-amylase 3, chloroplastic [Phoenix dactylifera];;;gi|695019960|ref|XP_009397011.1| PREDICTED: beta-amylase 3, chloroplastic-like [Musa acuminata subsp. malaccensis];;;gi|695050525|ref|XP_009413253.1| PREDICTED: beta-amylase 3, chloroplastic [Mu…	GO:0000272,GO:0016161,GO:0009570,GO:0016787,GO:0005975,GO:0000024,GO:0008152,GO:0016798,GO:0005983	K01177	Metabolism	Carbohydrate metabolism	00500 Starch and sucrose metabolism
comp72177_c0	gi|743778976|ref|XP_010919951.1| PREDICTED: subtilisin-like protease [Elaeis guineensis];;;gi|672144836|ref|XP_008796316.1| PREDICTED: subtilisin-like protease SDD1 [Phoenix dactylifera];;;gi|743778978|ref|XP_010919952.1| PREDICTED: subtilisin-like protease SDD1 [Elaeis guineensis];;;gi|743778980|ref|XP_010919953.1| PREDICTED: subtilisin-like protease [Elaeis guineensis];;;gi|743861785|ref|XP_010…	GO:0016787,GO:0008233,GO:0004252,GO:0006508,GO:0008236	K18443	Cellular Processes	Transport and catabolism	04144 Endocytosis
comp71321_c0	gi|743779286|ref|XP_010920107.1| PREDICTED: GDSL esterase/lipase EXL3 [Elaeis guineensis];;;gi|695021789|ref|XP_009397996.1| PREDICTED: GDSL esterase/lipase EXL3-like [Musa acuminata subsp. malaccensis];;;gi|672173995|ref|XP_008807139.1| PREDICTED: GDSL esterase/lipase EXL3-like [Phoenix dactylifera];;;gi|743826650|ref|XP_010933356.1| PREDICTED: GDSL esterase/lipase EXL3-like [Elaeis guineensis];…	GO:0016787,GO:0016788,GO:0006629,GO:0008152,GO:0016298	K01188,K10396,K01206,K00679,K10960;;;K01188,K10396,K01206,K00679,K10960;;;K01188,K10396,K01206,K00679,K10960;;;K01188,K10396,K01206,K00679,K10960;;;K01188,K10396,K01206,K00679,K10960;;;K01188,K10396,K01206,K00679,K10960;;;K01188,K10396,K01206,K00679,K10960;;;K01188,K10396,K01206,K00679,K10960	Metabolism;;;Metabolism;;;Metabolism;;;Metabolism;;;Metabolism;;;Cellular Processes;;;Metabolism;;;Metabolism	Glycan biosynthesis and metabolism;;;Metabolism of other amino acids;;;Carbohydrate metabolism;;;Metabolism of terpenoids and polyketides;;;Biosynthesis of other secondary metabolites;;;Transport and catabolism;;;Lipid metabolism;;;Metabolism of cofactors and vitamins	00511 Other glycan degradation;;;00460 Cyanoamino acid metabolism;;;00500 Starch and sucrose metabolism;;;00900 Terpenoid backbone biosynthesis;;;00940 Phenylpropanoid biosynthesis;;;04144 Endocytosis;;;00561 Glycerolipid metabolism;;;00860 Porphyrin and chlorophyll metabolism
comp68111_c0	gi|743779321|ref|XP_010920125.1| PREDICTED: uncharacterized protein LOC105044044 [Elaeis guineensis];;;gi|695026134|ref|XP_009400346.1| PREDICTED: uncharacterized protein LOC103984555 [Musa acuminata subsp. malaccensis];;;gi|672129849|ref|XP_008788442.1| PREDICTED: uncharacterized protein LOC103706182 [Phoenix dactylifera];;;gi|743832859|ref|XP_010935097.1| PREDICTED: uncharacterized protein LOC1…		K19366	Cellular Processes	Transport and catabolism	04144 Endocytosis
comp66656_c0	gi|743779686|ref|XP_010920316.1| PREDICTED: protein ECERIFERUM 1-like [Elaeis guineensis];;;gi|695073772|ref|XP_009384064.1| PREDICTED: protein ECERIFERUM 1-like [Musa acuminata subsp. malaccensis];;;gi|514802603|ref|XP_004976194.1| PREDICTED: protein ECERIFERUM 1-like [Setaria italica];;;gi|573919845|ref|XP_006647531.1| PREDICTED: protein ECERIFERUM 1-like [Oryza brachyantha];;;gi|242065792|ref|…	GO:0005506,GO:0016020,GO:0043668,GO:0016021,GO:0005783,GO:0006633,GO:0010025,GO:0055114,GO:0016491,GO:0048653,GO:0010143	K15404	Metabolism	Lipid metabolism	00073 Cutin, suberine and wax biosynthesis
comp68275_c0	gi|743780536|ref|XP_010920534.1| PREDICTED: E3 ubiquitin-protein ligase RING1-like [Elaeis guineensis];;;gi|672163483|ref|XP_008801592.1| PREDICTED: LOW QUALITY PROTEIN: E3 ubiquitin-protein ligase RING1 [Phoenix dactylifera];;;gi|720020903|ref|XP_010262557.1| PREDICTED: E3 ubiquitin-protein ligase RING1-like [Nelumbo nucifera];;;gi|695043616|ref|XP_009409508.1| PREDICTED: E3 ubiquitin-protein li…	GO:0030001,GO:0016020,GO:0046872,GO:0008152,GO:0046873,GO:0016874,GO:0055085,GO:0008270	K14317	Genetic Information Processing	Translation	03013 RNA transport
comp62596_c0	gi|743780774|ref|XP_010920592.1| PREDICTED: metallothionein-like protein type 2 [Elaeis guineensis];;;gi|672180808|ref|XP_008810605.1| PREDICTED: metallothionein-like protein type 2 isoform X2 [Phoenix dactylifera];;;gi|13491970|gb|AAK28022.1|AF279655_1 metallothionein-like protein [Typha latifolia];;;gi|387940888|gb|AFK13198.1| metallothionein type 2a-FL [Elaeis guineensis];;;gi|743780772|ref|XP…	GO:0005634,GO:0046872,GO:0005737,GO:0043531,GO:0003677
comp64819_c1	gi|743781306|ref|XP_010920852.1| PREDICTED: flavonol synthase/flavanone 3-hydroxylase-like isoform X4 [Elaeis guineensis];;;gi|743781300|ref|XP_010920851.1| PREDICTED: flavonol synthase/flavanone 3-hydroxylase-like isoform X3 [Elaeis guineensis];;;gi|743781296|ref|XP_010920850.1| PREDICTED: flavonol synthase/flavanone 3-hydroxylase-like isoform X2 [Elaeis guineensis];;;gi|514743390|ref|XP_0049603…	GO:0005506,GO:0032259,GO:0046872,GO:0008168,GO:0055114,GO:0016491,GO:0051213	K05277,K05278	Metabolism	Biosynthesis of other secondary metabolites	00941 Flavonoid biosynthesis
comp67982_c0	gi|743781362|ref|XP_010920869.1| PREDICTED: transcription factor TGA3-like [Elaeis guineensis];;;gi|695030593|ref|XP_009402767.1| PREDICTED: TGACG-sequence-specific DNA-binding protein TGA-1A-like [Musa acuminata subsp. malaccensis];;;gi|672110048|ref|XP_008793320.1| PREDICTED: transcription factor HBP-1b(c38)-like [Phoenix dactylifera];;;gi|294610363|dbj|BAJ05339.1| hypothetical protein [Triticu…	GO:0043565,GO:0006351	K14431	Environmental Information Processing	Signal transduction	04075 Plant hormone signal transduction
comp75088_c0	gi|743782272|ref|XP_010921098.1| PREDICTED: cationic peroxidase 1-like [Elaeis guineensis];;;gi|672118799|ref|XP_008782619.1| PREDICTED: cationic peroxidase 1-like [Phoenix dactylifera];;;gi|743818790|ref|XP_010931328.1| PREDICTED: cationic peroxidase 1-like [Elaeis guineensis];;;gi|769814037|ref|XP_011622636.1| PREDICTED: cationic peroxidase 1 [Amborella trichopoda];;;gi|548844506|gb|ERN04095.1|…	GO:0006979,GO:0020037,GO:0046872,GO:0042744,GO:0005576,GO:0004601,GO:0055114,GO:0016491	K00430	Metabolism	Biosynthesis of other secondary metabolites	00940 Phenylpropanoid biosynthesis
comp59204_c0	gi|743782481|ref|XP_010921153.1| PREDICTED: pentatricopeptide repeat-containing protein At5g41170, mitochondrial-like [Elaeis guineensis];;;gi|672118884|ref|XP_008782664.1| PREDICTED: pentatricopeptide repeat-containing protein At5g41170, mitochondrial-like [Phoenix dactylifera];;;gi|695038711|ref|XP_009406874.1| PREDICTED: pentatricopeptide repeat-containing protein At1g62680, mitochondrial-like…		K14327,K14442,K01074,K07178,K01183;;;K14327,K14442,K01074,K07178,K01183;;;K14327,K14442,K01074,K07178,K01183;;;K14327,K14442,K01074,K07178,K01183;;;K14327,K14442,K01074,K07178,K01183;;;K14327,K14442,K01074,K07178,K01183;;;K14327,K14442,K01074,K07178,K01183	Metabolism;;;Genetic Information Processing;;;Metabolism;;;Genetic Information Processing;;;Genetic Information Processing;;;Genetic Information Processing;;;Metabolism	Carbohydrate metabolism;;;Translation;;;Overview;;;Translation;;;Translation;;;Folding, sorting and degradation;;;Lipid metabolism	00520 Amino sugar and nucleotide sugar metabolism;;;03008 Ribosome biogenesis in eukaryotes;;;01212 Fatty acid metabolism;;;03015 mRNA surveillance pathway;;;03013 RNA transport;;;03018 RNA degradation;;;00062 Fatty acid elongation
comp62982_c0	gi|743782982|ref|XP_010921290.1| PREDICTED: uncharacterized protein LOC105044905 [Elaeis guineensis];;;gi|573911846|ref|XP_006643641.1| PREDICTED: uncharacterized protein LOC102705195 [Oryza brachyantha];;;gi|695038658|ref|XP_009406847.1| PREDICTED: uncharacterized protein LOC103989654 [Musa acuminata subsp. malaccensis];;;gi|672119127|ref|XP_008782794.1| PREDICTED: uncharacterized protein LOC103…
comp68286_c1	gi|743782988|ref|XP_010921291.1| PREDICTED: NAC domain-containing protein 100-like [Elaeis guineensis]_x0001_gi|743782991|ref|XP_010921292.1| PREDICTED: NAC domain-containing protein 100-like [Elaeis guineensis];;;gi|672139179|ref|XP_008793366.1| PREDICTED: NAC domain-containing protein 100-like isoform X2 [Phoenix dactylifera];;;gi|672139177|ref|XP_008793365.1| PREDICTED: NAC domain-containing p…	GO:0005634,GO:0006355,GO:0003677,GO:0006351
comp62897_c0	gi|743783146|ref|XP_010921331.1| PREDICTED: pyruvate kinase, cytosolic isozyme [Elaeis guineensis];;;gi|672139088|ref|XP_008793321.1| PREDICTED: pyruvate kinase, cytosolic isozyme [Phoenix dactylifera];;;gi|743843735|ref|XP_010938149.1| PREDICTED: pyruvate kinase, cytosolic isozyme-like [Elaeis guineensis];;;gi|573912708|ref|XP_006644058.1| PREDICTED: pyruvate kinase, cytosolic isozyme-like [Oryz…	GO:0003824,GO:0006096,GO:0016740,GO:0016310,GO:0004743,GO:0030955,GO:0016301,GO:0000287	K00873;;;K00873;;;K00873;;;K00873;;;K00873	Metabolism;;;Metabolism;;;Metabolism;;;Metabolism;;;Metabolism	Nucleotide metabolism;;;Overview;;;Carbohydrate metabolism;;;Carbohydrate metabolism;;;Overview	00230 Purine metabolism;;;01230 Biosynthesis of amino acids;;;00010 Glycolysis / Gluconeogenesis;;;00620 Pyruvate metabolism;;;01200 Carbon metabolism
comp65955_c0	gi|743783864|ref|XP_010921507.1| PREDICTED: uncharacterized protein LOC105045046 isoform X1 [Elaeis guineensis];;;gi|743783868|ref|XP_010921508.1| PREDICTED: uncharacterized protein LOC105045046 isoform X2 [Elaeis guineensis];;;gi|672115876|ref|XP_008781091.1| PREDICTED: uncharacterized protein LOC103700961 isoform X2 [Phoenix dactylifera];;;gi|672115874|ref|XP_008781090.1| PREDICTED: uncharacter…	GO:0008152,GO:0016874,GO:0008270	K10661	Genetic Information Processing	Folding, sorting and degradation	04141 Protein processing in endoplasmic reticulum
comp53303_c0	gi|743783889|ref|XP_010921514.1| PREDICTED: uncharacterized protein LOC105045053 [Elaeis guineensis];;;gi|672115856|ref|XP_008781080.1| PREDICTED: uncharacterized protein LOC103700955 [Phoenix dactylifera];;;gi|743889535|ref|XP_010910875.1| PREDICTED: uncharacterized protein LOC105036847 [Elaeis guineensis];;;gi|672125634|ref|XP_008786238.1| PREDICTED: uncharacterized protein LOC103704646 [Phoeni…
comp38490_c0	gi|743784401|ref|XP_010921653.1| PREDICTED: uncharacterized protein LOC105045179 [Elaeis guineensis];;;gi|672122834|ref|XP_008784759.1| PREDICTED: uncharacterized protein At5g01610-like [Phoenix dactylifera];;;gi|672132528|ref|XP_008789849.1| PREDICTED: uncharacterized protein LOC103707226 [Phoenix dactylifera];;;gi|743844577|ref|XP_010938380.1| PREDICTED: uncharacterized protein LOC105057462 [El…
comp58375_c0	gi|743784421|ref|XP_010921659.1| PREDICTED: uncharacterized protein C57A7.06-like [Elaeis guineensis];;;gi|672122816|ref|XP_008784750.1| PREDICTED: uncharacterized protein C57A7.06 [Phoenix dactylifera];;;gi|695058799|ref|XP_009417726.1| PREDICTED: uncharacterized protein C57A7.06 [Musa acuminata subsp. malaccensis];;;gi|573925017|ref|XP_006650063.1| PREDICTED: uncharacterized protein C57A7.06-li…	GO:0032040,GO:0006364	K02350,K14567	Genetic Information Processing	Translation	03008 Ribosome biogenesis in eukaryotes
comp53990_c0	gi|743785873|ref|XP_010922027.1| PREDICTED: agmatine coumaroyltransferase-2-like [Elaeis guineensis];;;gi|672130162|ref|XP_008788604.1| PREDICTED: agmatine coumaroyltransferase-2-like [Phoenix dactylifera];;;gi|672130164|ref|XP_008788605.1| PREDICTED: agmatine coumaroyltransferase-2-like [Phoenix dactylifera];;;gi|695016487|ref|XP_009395154.1| PREDICTED: agmatine coumaroyltransferase-2 {ECO:00003…	GO:0016740,GO:0008152,GO:0016747	K13065;;;K13065;;;K13065	Metabolism;;;Metabolism;;;Metabolism	Biosynthesis of other secondary metabolites;;;Biosynthesis of other secondary metabolites;;;Biosynthesis of other secondary metabolites	00945 Stilbenoid, diarylheptanoid and gingerol biosynthesis;;;00940 Phenylpropanoid biosynthesis;;;00941 Flavonoid biosynthesis
comp76872_c0	gi|743786807|ref|XP_010922262.1| PREDICTED: Bowman-Birk type trypsin inhibitor-like [Elaeis guineensis];;;gi|743761601|ref|XP_010943076.1| PREDICTED: Bowman-Birk type trypsin inhibitor-like isoform X1 [Elaeis guineensis];;;gi|672122159|ref|XP_008784400.1| PREDICTED: Bowman-Birk type proteinase inhibitor D-II-like [Phoenix dactylifera];;;gi|743761603|ref|XP_010943086.1| PREDICTED: Bowman-Birk type…	GO:0010466,GO:0004867,GO:0010951,GO:0005576,GO:0008233,GO:0006508,GO:0030414
comp63522_c0	gi|743786887|ref|XP_010922285.1| PREDICTED: glycerol-3-phosphate acyltransferase 5 [Elaeis guineensis];;;gi|672114673|ref|XP_008778088.1| PREDICTED: glycerol-3-phosphate acyltransferase 5-like [Phoenix dactylifera];;;gi|703099244|ref|XP_010096597.1| Glycerol-3-phosphate acyltransferase 5 [Morus notabilis]_x0001_gi|587876173|gb|EXB65265.1| Glycerol-3-phosphate acyltransferase 5 [Morus notabilis];;…	GO:0016740,GO:0008152,GO:0016746,GO:0004366	K13508;;;K13508	Metabolism;;;Metabolism	Lipid metabolism;;;Lipid metabolism	00561 Glycerolipid metabolism;;;00564 Glycerophospholipid metabolism
comp61046_c0	gi|743787230|ref|XP_010922365.1| PREDICTED: pentatricopeptide repeat-containing protein At3g24000, mitochondrial isoform X1 [Elaeis guineensis];;;gi|672165708|ref|XP_008802767.1| PREDICTED: pentatricopeptide repeat-containing protein At3g24000, mitochondrial isoform X1 [Phoenix dactylifera];;;gi|695049228|ref|XP_009412545.1| PREDICTED: pentatricopeptide repeat-containing protein At3g24000, mitoch…	GO:0008150,GO:0003674	K07178,K01074,K00901,K01176,K13800,K00857;;;K07178,K01074,K00901,K01176,K13800,K00857;;;K07178,K01074,K00901,K01176,K13800,K00857;;;K07178,K01074,K00901,K01176,K13800,K00857;;;K07178,K01074,K00901,K01176,K13800,K00857;;;K07178,K01074,K00901,K01176,K13800,K00857;;;K07178,K01074,K00901,K01176,K13800,K00857;;;K07178,K01074,K00901,K01176,K13800,K00857	Metabolism;;;Metabolism;;;Metabolism;;;Metabolism;;;Metabolism;;;Environmental Information Processing;;;Genetic Information Processing;;;Metabolism	Nucleotide metabolism;;;Lipid metabolism;;;Lipid metabolism;;;Lipid metabolism;;;Carbohydrate metabolism;;;Signal transduction;;;Translation;;;Overview	00240 Pyrimidine metabolism;;;00561 Glycerolipid metabolism;;;00062 Fatty acid elongation;;;00564 Glycerophospholipid metabolism;;;00500 Starch and sucrose metabolism;;;04070 Phosphatidylinositol signaling system;;;03008 Ribosome biogenesis in eukaryotes;;;01212 Fatty acid metabolism
comp66258_c1	gi|743787520|ref|XP_010922439.1| PREDICTED: ankyrin repeat-containing protein At3g12360-like [Elaeis guineensis];;;gi|672120664|ref|XP_008783607.1| PREDICTED: ankyrin repeat-containing protein At3g12360 [Phoenix dactylifera];;;gi|672114289|ref|XP_008776282.1| PREDICTED: ankyrin repeat-containing protein At3g12360-like isoform X2 [Phoenix dactylifera];;;gi|672114287|ref|XP_008776273.1| PREDICTED: …
comp72385_c0	gi|743788074|ref|XP_010922574.1| PREDICTED: asparagine synthetase [glutamine-hydrolyzing] [Elaeis guineensis];;;gi|672169980|ref|XP_008805038.1| PREDICTED: asparagine synthetase [glutamine-hydrolyzing]-like [Phoenix dactylifera];;;gi|672112325|ref|XP_008805175.1| PREDICTED: asparagine synthetase [glutamine-hydrolyzing] [Phoenix dactylifera];;;gi|743875754|ref|XP_010907409.1| PREDICTED: asparagine…	GO:0006529,GO:0004066,GO:0005524,GO:0070981,GO:0000166,GO:0009063,GO:0016874,GO:0008652,GO:0006541,GO:0009646	K01953	Metabolism	Amino acid metabolism	00250 Alanine, aspartate and glutamate metabolism
comp64328_c0	gi|743788626|ref|XP_010922712.1| PREDICTED: U-box domain-containing protein 16-like [Elaeis guineensis];;;gi|672157721|ref|XP_008798580.1| PREDICTED: U-box domain-containing protein 16 [Phoenix dactylifera];;;gi|743818832|ref|XP_010931344.1| PREDICTED: U-box domain-containing protein 16-like [Elaeis guineensis];;;gi|222631958|gb|EEE64090.1| hypothetical protein OsJ_18921 [Oryza sativa Japonica Gr…	GO:0009814,GO:0016567,GO:0009817,GO:0004842,GO:0016874	K08332,K10260,K01876;;;K08332,K10260,K01876;;;K08332,K10260,K01876	Genetic Information Processing;;;Cellular Processes;;;Genetic Information Processing	Translation;;;Transport and catabolism;;;Folding, sorting and degradation	00970 Aminoacyl-tRNA biosynthesis;;;04140 Regulation of autophagy;;;04120 Ubiquitin mediated proteolysis
comp72092_c1	gi|743788666|ref|XP_010922722.1| PREDICTED: probable serine/threonine-protein kinase WNK5 [Elaeis guineensis]_x0001_gi|743788670|ref|XP_010922723.1| PREDICTED: probable serine/threonine-protein kinase WNK5 [Elaeis guineensis];;;gi|672157711|ref|XP_008798574.1| PREDICTED: LOW QUALITY PROTEIN: probable serine/threonine-protein kinase WNK5 [Phoenix dactylifera];;;gi|743818850|ref|XP_010931349.1| PRE…	GO:0004672,GO:0043424,GO:0005524,GO:0006468,GO:0016740,GO:0004709,GO:0000165,GO:0016310,GO:0005622,GO:0000186,GO:0016301,GO:0048573	K13414	Organismal Systems	Environmental adaptation	04626 Plant-pathogen interaction
comp71300_c0	gi|743788926|ref|XP_010922790.1| PREDICTED: root phototropism protein 2 [Elaeis guineensis];;;gi|743896970|ref|XP_011041764.1| PREDICTED: root phototropism protein 2-like [Populus euphratica];;;gi|224145407|ref|XP_002325631.1| ROOT PHOTOTROPISM 2 family protein [Populus trichocarpa]_x0001_gi|222862506|gb|EEF00013.1| ROOT PHOTOTROPISM 2 family protein [Populus trichocarpa];;;gi|645215593|ref|XP_00…	GO:0006816,GO:0009954,GO:0005634,GO:0009638,GO:0004871,GO:0005737,GO:0019344,GO:0010227,GO:0009651,GO:0007030,GO:0016567,GO:0048439,GO:0007165	K05747,K15095;;;K05747,K15095	Cellular Processes;;;Metabolism	Transport and catabolism;;;Metabolism of terpenoids and polyketides	04144 Endocytosis;;;00902 Monoterpenoid biosynthesis
comp69858_c0	gi|743789015|ref|XP_010922813.1| PREDICTED: pentatricopeptide repeat-containing protein At1g11900 [Elaeis guineensis];;;gi|218196986|gb|EEC79413.1| hypothetical protein OsI_20368 [Oryza sativa Indica Group];;;gi|57863818|gb|AAW56871.1| unknown protein [Oryza sativa Japonica Group]_x0001_gi|222631991|gb|EEE64123.1| hypothetical protein OsJ_18955 [Oryza sativa Japonica Group];;;gi|297724211|ref|NP_…		K14442,K07178,K14327;;;K14442,K07178,K14327;;;K14442,K07178,K14327;;;K14442,K07178,K14327	Genetic Information Processing;;;Genetic Information Processing;;;Genetic Information Processing;;;Genetic Information Processing	Folding, sorting and degradation;;;Translation;;;Translation;;;Translation	03018 RNA degradation;;;03013 RNA transport;;;03008 Ribosome biogenesis in eukaryotes;;;03015 mRNA surveillance pathway
comp64681_c0	gi|743789060|ref|XP_010922825.1| PREDICTED: cyclin-dependent kinase B1-1 [Elaeis guineensis];;;gi|672169225|ref|XP_008804637.1| PREDICTED: cyclin-dependent kinase B1-1 [Phoenix dactylifera];;;gi|695072317|ref|XP_009383275.1| PREDICTED: cyclin-dependent kinase B1-1 [Musa acuminata subsp. malaccensis];;;gi|672129072|ref|XP_008788041.1| PREDICTED: cyclin-dependent kinase B1-1-like isoform X1 [Phoeni…	GO:0004672,GO:0008353,GO:0004674,GO:0005524,GO:0006468,GO:0016740,GO:0051301,GO:0004693,GO:0000166,GO:0016310,GO:0016301,GO:0051726	K02202;;;K02202	Genetic Information Processing;;;Genetic Information Processing	Replication and repair;;;Transcription	03420 Nucleotide excision repair;;;03022 Basal transcription factors
comp63807_c0	gi|743789407|ref|XP_010922896.1| PREDICTED: mini zinc finger protein 1-like [Elaeis guineensis];;;gi|743819231|ref|XP_010931461.1| PREDICTED: mini zinc finger protein 1-like [Elaeis guineensis];;;gi|672137535|ref|XP_008792497.1| PREDICTED: mini zinc finger protein 1-like [Phoenix dactylifera];;;gi|672174379|ref|XP_008807352.1| PREDICTED: mini zinc finger protein 1-like [Phoenix dactylifera];;;gi|…	GO:0005634,GO:0042803,GO:0006355,GO:0008150,GO:0046872,GO:0005737,GO:0005515,GO:0007275,GO:0003677,GO:0006351
comp58743_c0	gi|743790429|ref|XP_010923163.1| PREDICTED: L-type lectin-domain containing receptor kinase VIII.1-like [Elaeis guineensis];;;gi|672124427|ref|XP_008785595.1| PREDICTED: putative L-type lectin-domain containing receptor kinase I.1 [Phoenix dactylifera];;;gi|695049301|ref|XP_009412582.1| PREDICTED: L-type lectin-domain containing receptor kinase VIII.1-like [Musa acuminata subsp. malaccensis];;;gi…	GO:0030246,GO:0016310,GO:0015066,GO:0016301,GO:0043086
comp68340_c0	gi|743790652|ref|XP_010923225.1| PREDICTED: uncharacterized protein LOC105046357 [Elaeis guineensis];;;gi|672114583|ref|XP_008777599.1| PREDICTED: uncharacterized protein LOC103697498 isoform X2 [Phoenix dactylifera];;;gi|672114581|ref|XP_008777591.1| PREDICTED: uncharacterized protein LOC103697498 isoform X1 [Phoenix dactylifera];;;gi|703159103|ref|XP_010112164.1| hypothetical protein L484_01990…	GO:0003682,GO:0000166,GO:0003676
comp59418_c0	gi|743792477|ref|XP_010923691.1| PREDICTED: WPP domain-associated protein-like [Elaeis guineensis];;;gi|672145704|ref|XP_008796779.1| PREDICTED: LOW QUALITY PROTEIN: WPP domain-associated protein-like [Phoenix dactylifera];;;gi|672141241|ref|XP_008794444.1| PREDICTED: WPP domain-associated protein isoform X3 [Phoenix dactylifera];;;gi|672141239|ref|XP_008794443.1| PREDICTED: WPP domain-associated…
comp48305_c0	gi|743793281|ref|XP_010923893.1| PREDICTED: uncharacterized protein LOC105046855 [Elaeis guineensis];;;gi|695030746|ref|XP_009402853.1| PREDICTED: uncharacterized protein LOC103986561 [Musa acuminata subsp. malaccensis];;;gi|672184700|ref|XP_008812629.1| PREDICTED: uncharacterized protein LOC103723488 [Phoenix dactylifera];;;gi|743759044|ref|XP_010930018.1| PREDICTED: uncharacterized protein LOC1…
comp70684_c0	gi|743793426|ref|XP_010923926.1| PREDICTED: uncharacterized protein LOC105046877 [Elaeis guineensis];;;gi|672167365|ref|XP_008803640.1| PREDICTED: uncharacterized protein LOC103717142 [Phoenix dactylifera]_x0001_gi|672167367|ref|XP_008803641.1| PREDICTED: uncharacterized protein LOC103717142 [Phoenix dactylifera]_x0001_gi|672167369|ref|XP_008803642.1| PREDICTED: uncharacterized protein LOC1037171…
comp48761_c0	gi|743793979|ref|XP_010924064.1| PREDICTED: putative cell wall protein [Elaeis guineensis];;;gi|695025294|ref|XP_009399895.1| PREDICTED: putative cell wall protein [Musa acuminata subsp. malaccensis];;;gi|695044004|ref|XP_009409726.1| PREDICTED: putative cell wall protein [Musa acuminata subsp. malaccensis];;;gi|514734979|ref|XP_004958047.1| PREDICTED: putative cell wall protein [Setaria italica]…
comp71926_c3	gi|743794799|ref|XP_010924270.1| PREDICTED: galactinol synthase 1 [Elaeis guineensis];;;gi|719984937|ref|XP_010251224.1| PREDICTED: galactinol synthase 1-like [Nelumbo nucifera];;;gi|672161792|ref|XP_008800725.1| PREDICTED: galactinol synthase 1-like [Phoenix dactylifera];;;gi|720083999|ref|XP_010243068.1| PREDICTED: galactinol synthase 1-like isoform X2 [Nelumbo nucifera]_x0001_gi|720084007|ref|…	GO:0052576,GO:0009408,GO:0009409,GO:0006979,GO:0016740,GO:0009414,GO:0005737,GO:0009737,GO:0009644,GO:0042542,GO:0047216,GO:0070417,GO:0009651,GO:0016757,GO:0010325,GO:0005975,GO:0008152,GO:0046872,GO:0006012	K18819	Metabolism	Carbohydrate metabolism	00052 Galactose metabolism
comp66404_c1	gi|743794940|ref|XP_010924313.1| PREDICTED: uncharacterized protein LOC105047193 isoform X2 [Elaeis guineensis];;;gi|743794938|ref|XP_010924312.1| PREDICTED: uncharacterized protein LOC105047193 isoform X1 [Elaeis guineensis];;;gi|222640468|gb|EEE68600.1| hypothetical protein OsJ_27131 [Oryza sativa Japonica Group];;;gi|695056629|ref|XP_009416544.1| PREDICTED: uncharacterized protein LOC103997124…	GO:0005634,GO:0005622,GO:0006396,GO:0006397	K14408	Genetic Information Processing	Translation	03015 mRNA surveillance pathway
comp68344_c0	gi|743795062|ref|XP_010924354.1| PREDICTED: probable WRKY transcription factor 71 [Elaeis guineensis];;;gi|672157219|ref|XP_008798309.1| PREDICTED: probable WRKY transcription factor 28 [Phoenix dactylifera];;;gi|672197909|ref|XP_008777186.1| PREDICTED: probable WRKY transcription factor 28 [Phoenix dactylifera];;;gi|743758476|ref|XP_010926916.1| PREDICTED: probable WRKY transcription factor 28 […	GO:0006355,GO:0003700,GO:0043565,GO:0003677	K13424,K18835	Organismal Systems	Environmental adaptation	04626 Plant-pathogen interaction
comp65840_c0	gi|743795221|ref|XP_010924403.1| PREDICTED: fasciclin-like arabinogalactan protein 9 [Elaeis guineensis];;;gi|743756889|ref|XP_010919222.1| PREDICTED: fasciclin-like arabinogalactan protein 9 [Elaeis guineensis];;;gi|672157275|ref|XP_008798339.1| PREDICTED: fasciclin-like arabinogalactan protein 9 [Phoenix dactylifera];;;gi|695036420|ref|XP_009405666.1| PREDICTED: fasciclin-like arabinogalactan p…	GO:0009834	K03456	Genetic Information Processing	Translation	03015 mRNA surveillance pathway
comp44590_c0	gi|743795504|ref|XP_010924488.1| PREDICTED: inorganic pyrophosphatase 2-like [Elaeis guineensis];;;gi|672143200|ref|XP_008795471.1| PREDICTED: inorganic pyrophosphatase 2 [Phoenix dactylifera];;;gi|672206676|ref|XP_008779500.1| PREDICTED: LOW QUALITY PROTEIN: inorganic pyrophosphatase 2-like [Phoenix dactylifera];;;gi|743756757|ref|XP_010918519.1| PREDICTED: inorganic pyrophosphatase 2-like [Elae…	GO:0016787,GO:0016791,GO:0016311,GO:0008152,GO:0033883	K13248	Metabolism	Metabolism of cofactors and vitamins	00750 Vitamin B6 metabolism
comp61930_c1	gi|743795909|ref|XP_010924598.1| PREDICTED: CBL-interacting protein kinase 19-like [Elaeis guineensis];;;gi|672138570|ref|XP_008793043.1| PREDICTED: CBL-interacting protein kinase 19-like [Phoenix dactylifera];;;gi|672131616|ref|XP_008789369.1| PREDICTED: CBL-interacting protein kinase 19-like isoform X1 [Phoenix dactylifera];;;gi|743757097|ref|XP_010920268.1| PREDICTED: CBL-interacting serine/th…	GO:0004672,GO:0004674,GO:0005524,GO:0016740,GO:0006468,GO:0000166,GO:0016310,GO:0016301,GO:0007165	K07198	Cellular Processes	Transport and catabolism	04140 Regulation of autophagy
comp58592_c1	gi|743796300|ref|XP_010924691.1| PREDICTED: GDSL esterase/lipase At5g45670-like [Elaeis guineensis];;;gi|672167520|ref|XP_008803727.1| PREDICTED: GDSL esterase/lipase At5g45670-like [Phoenix dactylifera];;;gi|743890565|ref|XP_010911116.1| PREDICTED: GDSL esterase/lipase At5g45670-like [Elaeis guineensis];;;gi|102139949|gb|ABF70089.1| GDSL-motif lipase/hydrolase family protein [Musa balbisiana];;;…	GO:0016787,GO:0016788,GO:0052886,GO:0052887,GO:0008152,GO:0052889,GO:0055114,GO:0016491	K01969,K00679,K10960;;;K01969,K00679,K10960;;;K01969,K00679,K10960	Metabolism;;;Metabolism;;;Metabolism	Metabolism of terpenoids and polyketides;;;Lipid metabolism;;;Metabolism of cofactors and vitamins	00900 Terpenoid backbone biosynthesis;;;00561 Glycerolipid metabolism;;;00860 Porphyrin and chlorophyll metabolism
comp66186_c0	gi|743796300|ref|XP_010924691.1| PREDICTED: GDSL esterase/lipase At5g45670-like [Elaeis guineensis];;;gi|695037336|ref|XP_009406156.1| PREDICTED: GDSL esterase/lipase At5g45670-like [Musa acuminata subsp. malaccensis];;;gi|672137153|ref|XP_008792294.1| PREDICTED: GDSL esterase/lipase At5g45670-like [Phoenix dactylifera];;;gi|672167520|ref|XP_008803727.1| PREDICTED: GDSL esterase/lipase At5g45670-…	GO:0016787,GO:0016788,GO:0052886,GO:0052887,GO:0008152,GO:0052889,GO:0055114,GO:0016491	K01969,K00679,K10960,K10396;;;K01969,K00679,K10960,K10396;;;K01969,K00679,K10960,K10396;;;K01969,K00679,K10960,K10396	Metabolism;;;Metabolism;;;Metabolism;;;Cellular Processes	Lipid metabolism;;;Metabolism of cofactors and vitamins;;;Metabolism of terpenoids and polyketides;;;Transport and catabolism	00561 Glycerolipid metabolism;;;00860 Porphyrin and chlorophyll metabolism;;;00900 Terpenoid backbone biosynthesis;;;04144 Endocytosis
comp59383_c0	gi|743796537|ref|XP_010924753.1| PREDICTED: BURP domain-containing protein 3-like [Elaeis guineensis];;;gi|743800248|ref|XP_010925839.1| PREDICTED: BURP domain-containing protein 3-like [Elaeis guineensis];;;gi|672137261|ref|XP_008792350.1| PREDICTED: BURP domain-containing protein 3 [Phoenix dactylifera];;;gi|719980270|ref|XP_010249743.1| PREDICTED: dehydration-responsive protein RD22 [Nelumbo n…
comp48430_c0	gi|743796594|ref|XP_010924768.1| PREDICTED: uncharacterized protein LOC105047520 [Elaeis guineensis];;;gi|672137307|ref|XP_008792375.1| PREDICTED: uncharacterized protein LOC103709005 [Phoenix dactylifera];;;gi|695015453|ref|XP_009394597.1| PREDICTED: uncharacterized protein LOC103980037 [Musa acuminata subsp. malaccensis];;;gi|226498670|ref|NP_001147295.1| harpin-induced protein [Zea mays]_x0001…	GO:0008150,GO:0046872,GO:0008270,GO:0005886
comp60947_c0	gi|743796925|ref|XP_010924851.1| PREDICTED: pentatricopeptide repeat-containing protein At4g01030, mitochondrial [Elaeis guineensis];;;gi|695046056|ref|XP_009410841.1| PREDICTED: pentatricopeptide repeat-containing protein At4g01030, mitochondrial [Musa acuminata subsp. malaccensis];;;gi|225454494|ref|XP_002276948.1| PREDICTED: pentatricopeptide repeat-containing protein At4g01030, mitochondrial …	GO:0016787,GO:0008568,GO:0008152,GO:0005739	K07178,K00901,K01176,K13800;;;K07178,K00901,K01176,K13800;;;K07178,K00901,K01176,K13800;;;K07178,K00901,K01176,K13800;;;K07178,K00901,K01176,K13800;;;K07178,K00901,K01176,K13800	Environmental Information Processing;;;Genetic Information Processing;;;Metabolism;;;Metabolism;;;Metabolism;;;Metabolism	Signal transduction;;;Translation;;;Carbohydrate metabolism;;;Lipid metabolism;;;Nucleotide metabolism;;;Lipid metabolism	04070 Phosphatidylinositol signaling system;;;03008 Ribosome biogenesis in eukaryotes;;;00500 Starch and sucrose metabolism;;;00564 Glycerophospholipid metabolism;;;00240 Pyrimidine metabolism;;;00561 Glycerolipid metabolism
[truncated: 533 more rows]
